# Supplementary material for: 2-(5,6-Dihydro­benzimidazo[1,2-c]quinazolin-6-yl)-5-meth­oxy­phenol
Source: Acta Crystallogr Sect E Struct Rep Online. 2011 Aug 27;67(Pt 9):o2410–1. doi: 10.1107/S1600536811034027 (PMC3200720; doi:10.1107/S1600536811034027)
Supplement: Supplementary file 2 [file e-67-o2410-Isup2.hkl]

# 
# h,k,l, Fc-squared, Fo-squared, sigma(Fo-squared) and status flag 
# 
data_I
_shelx_title ' taher102_0m in P2(1)/c (100K)' 
_shelx_refln_list_code          4 
_shelx_F_calc_maximum      159.51 
_exptl_crystal_F_000       720.00 
_reflns_d_resolution_high  0.6383 
 
loop_ 
 _symmetry_equiv_pos_as_xyz 
 'x, y, z' 
 '-x, y+1/2, -z+1/2' 
 '-x, -y, -z' 
 'x, -y-1/2, z-1/2' 
 
_cell_length_a     9.5408 
_cell_length_b    15.6503 
_cell_length_c    11.7609 
_cell_angle_alpha  90.000 
_cell_angle_beta  110.408 
_cell_angle_gamma  90.000 
 
_shelx_F_squared_multiplier     1.000 
 
loop_ 
 _refln_index_h 
 _refln_index_k 
 _refln_index_l 
 _refln_F_squared_calc 
 _refln_F_squared_meas 
 _refln_F_squared_sigma 
 _refln_observed_status 
   1   0   0     2121.29     2098.71     20.10 o 
   2   0   0       80.30       87.62      2.10 o 
   3   0   0       21.39       18.98      1.55 o 
   4   0   0        7.56        6.51      1.30 o 
   5   0   0     2181.61     2389.99     24.21 o 
   6   0   0       15.12       23.14      2.26 o 
   7   0   0      291.61      307.18      7.44 o 
   8   0   0      100.75       99.56      5.49 o 
   9   0   0      159.32      155.55      7.36 o 
  10   0   0       26.94       24.06      9.75 o 
  11   0   0      140.90      154.03     25.85 o 
  12   0   0      139.71      163.46     26.99 o 
  13   0   0       41.95       89.20     20.51 o 
  14   0   0       32.56       86.94     19.26 o 
   1   1   0     3328.06     3340.94     13.21 o 
   2   1   0     1237.61     1262.38      7.10 o 
   3   1   0      162.58      167.19      2.67 o 
   4   1   0       57.24       56.92      1.80 o 
   5   1   0      264.99      309.00      3.79 o 
   6   1   0      295.33      301.99      4.29 o 
   7   1   0       61.09       59.07      2.90 o 
   8   1   0       85.61       81.70      3.53 o 
   9   1   0        1.43        4.24      2.05 o 
  10   1   0       11.41       10.82      3.67 o 
  11   1   0        2.49       16.03      5.89 o 
  12   1   0       91.88      108.86     20.54 o 
  13   1   0       18.34       42.73     11.46 o 
   0   2   0     4904.83     4788.57     27.92 o 
   1   2   0    17667.03    16967.21    176.61 o 
   2   2   0     1294.98     1292.58      7.93 o 
   3   2   0     3861.22     3829.48     16.06 o 
   4   2   0       43.56       52.45      2.06 o 
   5   2   0      110.59      120.39      2.67 o 
   6   2   0      504.49      499.34      5.72 o 
   7   2   0      718.69      723.15      7.78 o 
   8   2   0       63.93       55.02      3.20 o 
   9   2   0      274.53      257.73      7.06 o 
  10   2   0       25.88       32.47      4.45 o 
  11   2   0       29.51       35.04      8.00 o 
  12   2   0       55.39       53.63     13.63 o 
  13   2   0       12.26       30.35     15.54 o 
   1   3   0     3756.89     3880.80     23.60 o 
   2   3   0     1273.34     1248.09      8.38 o 
   3   3   0      261.67      238.73      3.19 o 
   4   3   0        0.43        1.05      0.75 o 
   5   3   0      199.15      213.74      3.68 o 
   6   3   0      785.73      774.56      7.72 o 
   7   3   0       99.22       94.86      3.49 o 
   8   3   0      244.42      215.86      5.11 o 
   9   3   0     1044.12      989.67     16.00 o 
  10   3   0       14.78       14.66      3.88 o 
  11   3   0      119.56      106.25      9.35 o 
  13   3   0        0.03       10.06     24.29 o 
   0   4   0     2461.10     2463.03     22.87 o 
   1   4   0     1178.61     1104.31      7.37 o 
   2   4   0      352.34      393.01      3.91 o 
   3   4   0       47.65       50.08      1.95 o 
   4   4   0        0.08        1.52      0.80 o 
   5   4   0      174.81      188.22      3.45 o 
   6   4   0      589.45      566.63      6.64 o 
   7   4   0       11.00       11.49      1.77 o 
   8   4   0       31.27       20.53      2.51 o 
   9   4   0      158.82      149.64      8.23 o 
  10   4   0      366.97      362.14     16.11 o 
  11   4   0       47.01       30.23      6.25 o 
  12   4   0      160.80      155.74     13.84 o 
  13   4   0      201.48      207.56     20.87 o 
   1   5   0      831.43      839.88      7.07 o 
   2   5   0     3831.77     3935.06     18.92 o 
   3   5   0      626.12      686.30      6.13 o 
   4   5   0      183.13      179.63      3.07 o 
   5   5   0      143.26      143.81      3.36 o 
   6   5   0       79.12       86.97      3.22 o 
   7   5   0        1.00        1.30      1.60 o 
   8   5   0       84.23       74.51      4.54 o 
   9   5   0      158.90      145.94      8.43 o 
  10   5   0       26.41       22.41      6.39 o 
  11   5   0      159.44      171.52     16.42 o 
  12   5   0       13.09       15.99      9.20 o 
  13   5   0      107.81      121.92     18.07 o 
   0   6   0     1089.33     1049.86     11.89 o 
   1   6   0        4.51       20.32      1.49 o 
   2   6   0        9.90       12.16      1.61 o 
   3   6   0      227.61      275.20      4.18 o 
   4   6   0      401.55      393.91      5.35 o 
   5   6   0      654.59      621.27      6.26 o 
   6   6   0       93.01       83.79      3.71 o 
   7   6   0      227.25      241.52      6.13 o 
   8   6   0       18.42       13.76      2.72 o 
   9   6   0      104.17      117.47      7.84 o 
  10   6   0        4.24       13.94      4.98 o 
  11   6   0      100.00      112.95     11.82 o 
  12   6   0      125.18      137.29     14.18 o 
  13   6   0        2.02       10.24      9.50 o 
   1   7   0       24.02       34.76      1.95 o 
   2   7   0      120.61      137.36      3.59 o 
   3   7   0      668.00      718.19      8.85 o 
   4   7   0     1204.25     1209.64     10.25 o 
   5   7   0       13.03       14.39      1.61 o 
   6   7   0      877.65      865.22     11.00 o 
   7   7   0      184.20      178.06      5.79 o 
   8   7   0      227.92      233.69      7.41 o 
   9   7   0      264.53      255.98     10.59 o 
  10   7   0        8.04        0.11      4.68 o 
  11   7   0      246.89      222.62     14.36 o 
  12   7   0        0.00        6.64      7.38 o 
  13   7   0       70.90      108.16     18.44 o 
   0   8   0     1042.78     1130.59     22.05 o 
   1   8   0        0.11       -1.24      1.24 o 
   2   8   0      501.70      533.71      8.01 o 
   3   8   0       91.51       98.93      3.26 o 
   4   8   0       56.70       66.38      3.91 o 
   5   8   0      610.61      581.43      7.49 o 
   6   8   0     1103.51     1087.00     13.38 o 
   7   8   0      567.28      537.16      9.79 o 
   8   8   0        0.25        1.74      2.24 o 
   9   8   0        6.48        1.26      4.01 o 
  10   8   0        0.96       -0.17      4.72 o 
  11   8   0        1.72        6.89      8.41 o 
  12   8   0        0.70       -2.41      8.10 o 
  13   8   0       46.88       45.06     12.01 o 
   1   9   0        8.03        4.50      1.69 o 
   2   9   0       23.95       37.91      2.86 o 
   3   9   0      131.71       96.39      3.69 o 
   4   9   0       15.55       12.62      1.77 o 
   5   9   0       16.35       23.45      2.39 o 
   6   9   0      370.21      352.45      7.62 o 
   7   9   0      260.70      242.39      6.77 o 
   8   9   0        1.23        7.91      2.56 o 
   9   9   0       41.37       47.25      7.43 o 
  10   9   0       73.30       84.52     13.30 o 
  11   9   0       35.62       37.52     13.21 o 
  12   9   0       16.20       21.07     15.23 o 
  13   9   0        1.55        9.70     14.71 o 
   0  10   0     1775.25     1854.21     44.10 o 
   1  10   0      135.63      134.34      5.10 o 
   2  10   0       13.29       15.19      2.08 o 
   3  10   0      239.60      266.33      6.07 o 
   4  10   0      161.25      164.00      5.02 o 
   5  10   0        6.61        6.00      2.11 o 
   6  10   0       57.78       54.50      4.41 o 
   7  10   0      279.23      257.13      7.62 o 
   8  10   0       65.79       49.85      4.69 o 
   9  10   0       24.83       28.00      6.34 o 
  10  10   0      180.13      225.03     22.35 o 
  11  10   0       50.78       94.76     22.87 o 
  12  10   0       89.72      118.61     24.89 o 
   1  11   0      159.40      185.93      7.63 o 
   2  11   0        0.32       -0.18      2.21 o 
   3  11   0       27.87       29.83      2.86 o 
   4  11   0     1291.47     1280.11     14.52 o 
   5  11   0      819.62      835.29     13.04 o 
   6  11   0      137.13      114.93      5.71 o 
   7  11   0       39.44       36.47      4.56 o 
   8  11   0       98.03       99.11     10.40 o 
   9  11   0        7.19        6.02      8.37 o 
  10  11   0      216.79       38.67     12.98 o 
  11  11   0       45.40       68.97     19.13 o 
  12  11   0       48.20       46.85     18.91 o 
   0  12   0     1403.69     1467.94     31.13 o 
   1  12   0      313.19      307.53     14.21 o 
   2  12   0       92.27       98.51      5.21 o 
   3  12   0      214.20      218.89      7.44 o 
   4  12   0      268.31      254.88      6.64 o 
   5  12   0      116.15      116.76      5.78 o 
   6  12   0      544.97      498.04     12.44 o 
   7  12   0      254.06      269.12      9.68 o 
   8  12   0       38.44       33.43      8.14 o 
   9  12   0       10.13        0.69      6.36 o 
  10  12   0       26.06       11.16     15.07 o 
  11  12   0       33.33       91.49     22.85 o 
  12  12   0       71.71       86.69     22.18 o 
   1  13   0        0.00        1.11      2.89 o 
   2  13   0      273.42      299.99     10.25 o 
   3  13   0       65.35       70.64      5.31 o 
   4  13   0      900.08      911.42     13.60 o 
   5  13   0       27.93       26.89      3.39 o 
   6  13   0       50.97       43.90      5.10 o 
   7  13   0      200.09      195.24      8.61 o 
   8  13   0       76.10       62.82      9.26 o 
   9  13   0      127.69      134.79     16.57 o 
  10  13   0       74.62      103.26     21.86 o 
  11  13   0       18.50       33.30     14.63 o 
   0  14   0      269.12      261.96     14.15 o 
   1  14   0      104.50       86.58      7.26 o 
   2  14   0        1.90       -1.49      2.63 o 
   3  14   0      102.25      106.89      5.83 o 
   4  14   0        2.94        1.82      2.15 o 
   5  14   0      129.27      126.13      8.83 o 
   6  14   0      397.16      410.85     12.10 o 
   7  14   0        9.73        7.29      4.12 o 
   8  14   0        0.43        3.54      5.04 o 
   9  14   0       67.74       89.93     14.69 o 
  10  14   0        0.69       19.84     14.78 o 
  11  14   0       10.05        6.07     10.77 o 
   1  15   0      133.73      121.19      8.44 o 
   2  15   0      118.11      107.44      8.15 o 
   3  15   0        4.38        5.92      3.51 o 
   4  15   0        5.81        6.45      3.44 o 
   5  15   0       62.09       57.81      8.82 o 
   6  15   0       78.78       86.26      8.20 o 
   7  15   0       18.91        8.52      5.80 o 
   8  15   0       37.03       64.08     17.74 o 
   9  15   0       93.65      102.50     15.82 o 
  10  15   0       73.10       46.96     19.21 o 
  11  15   0       52.86       58.32     17.53 o 
   0  16   0       45.25       47.66      8.58 o 
   1  16   0      114.91      112.50      8.65 o 
   2  16   0      556.65      491.74     19.97 o 
   3  16   0        2.27       -0.36      3.28 o 
   4  16   0       10.00       12.30      3.92 o 
   5  16   0      123.02      134.71     11.16 o 
   6  16   0      378.80      373.61     20.52 o 
   7  16   0       76.72      105.87     32.76 o 
   8  16   0       94.12      116.22     16.72 o 
   9  16   0       34.43       41.72     20.94 o 
  10  16   0       39.60       33.28     17.85 o 
   1  17   0       64.36       54.28      6.51 o 
   2  17   0        2.47        6.43      3.76 o 
   3  17   0        5.77        8.52      3.86 o 
   4  17   0       20.54       17.27      5.31 o 
   5  17   0        4.67       11.14      4.66 o 
   6  17   0       56.16       58.36     16.49 o 
   7  17   0      107.42      133.37     23.82 o 
   8  17   0        0.00        7.63      8.24 o 
   9  17   0       29.66       34.99     26.34 o 
  10  17   0       18.61       30.16     15.20 o 
   0  18   0      620.96      599.98     24.37 o 
   1  18   0      238.37      245.14     11.43 o 
   2  18   0       18.02        4.31      4.71 o 
   3  18   0        4.01        1.21      4.36 o 
   4  18   0       77.23       82.23     11.62 o 
   5  18   0       85.71       99.69     29.48 o 
   6  18   0       77.73       79.85     19.05 o 
   7  18   0       49.79       19.87     12.10 o 
   8  18   0       76.51       84.24     15.52 o 
   9  18   0       64.85       93.59     16.50 o 
   1  19   0       13.29        8.39      5.41 o 
   2  19   0        0.69       -0.01      3.76 o 
   3  19   0       30.42       35.93      6.20 o 
   4  19   0       73.00       73.85     11.32 o 
   5  19   0       75.11       61.08     17.10 o 
   6  19   0      107.77       52.00     16.70 o 
   7  19   0        5.91        5.99     10.73 o 
   8  19   0        0.08       -0.36      9.41 o 
   0  20   0      432.17      481.49     24.35 o 
   1  20   0      159.97      166.09     12.01 o 
   2  20   0      112.97      113.95     11.56 o 
   3  20   0       25.37       24.75      6.31 o 
   4  20   0       13.92       25.55      7.90 o 
   5  20   0       61.96       51.68     17.20 o 
   6  20   0        5.11       -1.47      9.91 o 
   7  20   0       18.52        3.15     10.61 o 
   8  20   0        1.19       10.97     13.63 o 
   1  21   0       15.19       38.08     10.17 o 
   2  21   0       54.61       60.10     11.82 o 
   3  21   0       10.30        8.37     12.16 o 
   4  21   0       14.51        9.10      9.82 o 
   5  21   0      238.62      279.75     29.92 o 
   6  21   0      103.15       82.43     21.77 o 
   7  21   0        8.92       12.66     12.66 o 
   0  22   0      244.12      268.88     28.86 o 
   1  22   0       65.28       74.12     13.77 o 
   2  22   0      169.55      186.20     20.05 o 
   3  22   0        5.50       11.03      9.99 o 
   4  22   0      153.30      151.58     28.36 o 
   5  22   0        4.36        1.59     10.61 o 
   6  22   0       38.31       20.59     14.40 o 
   1  23   0        0.26        0.99      7.29 o 
   2  23   0      209.11      261.01     21.70 o 
   3  23   0       17.23        9.92     11.56 o 
   4  23   0       66.08       43.11     16.53 o 
   0  24   0        1.93       19.64     13.33 o 
   1  24   0      203.98      235.44     23.70 o 
   2  24   0      103.04      133.98     18.27 o 
 -14   1   1        8.88       30.70     10.30 o 
 -13   1   1       70.41       85.31     14.25 o 
 -12   1   1        7.54       19.33     29.74 o 
 -11   1   1       37.13       37.98      8.09 o 
 -10   1   1      114.20      112.72      7.06 o 
  -9   1   1      295.73      285.78      6.35 o 
  -8   1   1      225.71      220.28      5.41 o 
  -7   1   1        0.23        0.86      1.19 o 
  -6   1   1        2.98       -0.59      0.93 o 
  -5   1   1     1805.00     1989.01     11.08 o 
  -4   1   1       51.67       56.31      1.77 o 
  -3   1   1      310.89      288.26      3.36 o 
  -2   1   1     3172.46     3173.52     21.71 o 
  -1   1   1     1490.73     1492.46      6.55 o 
   0   1   1       60.54       57.18      1.09 o 
   1   1   1     1458.21     1400.84      8.99 o 
   2   1   1       64.85       67.51      1.57 o 
   3   1   1      142.29      153.04      2.51 o 
   4   1   1     1754.14     1858.36      9.64 o 
   5   1   1      394.27      446.69      4.91 o 
   6   1   1      312.91      344.55      5.00 o 
   7   1   1      192.03      188.45      4.11 o 
   8   1   1      257.87      258.62      6.30 o 
   9   1   1       36.35       30.16      3.19 o 
  10   1   1       54.56       48.56     11.28 o 
  11   1   1        2.01        5.13      4.72 o 
  12   1   1        0.01       -3.17     10.95 o 
  13   1   1        8.47       39.11     13.95 o 
 -14   2   1        1.14        7.93      8.83 o 
 -13   2   1        0.05       -9.26     14.25 o 
 -12   2   1        1.49        1.93      5.90 o 
 -11   2   1        8.72       14.36      6.17 o 
 -10   2   1        4.96        4.65      4.62 o 
  -9   2   1        0.59       -0.14      1.80 o 
  -8   2   1      140.75      139.80      4.56 o 
  -7   2   1       12.85       13.90      1.87 o 
  -6   2   1       30.26       20.92      1.55 o 
  -5   2   1      185.10      194.79      3.04 o 
  -4   2   1      809.07      835.82      6.27 o 
  -3   2   1     1330.97     1323.55      8.18 o 
  -2   2   1     2009.44     1964.36      9.78 o 
  -1   2   1     1802.39     1785.39      8.22 o 
   0   2   1     3614.20     3479.46     16.91 o 
   1   2   1     3993.79     4027.90     18.56 o 
   2   2   1        0.39       -0.69      0.69 o 
   3   2   1       11.01        8.14      0.84 o 
   4   2   1      527.21      580.33      5.24 o 
   5   2   1       48.03       56.74      2.27 o 
   6   2   1      442.51      461.19      5.77 o 
   7   2   1       57.30       68.06      3.27 o 
   8   2   1       20.54       23.40      2.82 o 
   9   2   1      367.77      362.93      8.36 o 
  10   2   1     1098.30     1094.09     17.50 o 
  11   2   1        9.21        8.28      5.62 o 
  12   2   1       24.59       51.57     21.11 o 
  13   2   1        2.53       21.36      9.73 o 
 -14   3   1        8.62       24.27     13.13 o 
 -13   3   1        7.83       12.67      9.72 o 
 -12   3   1       60.19       75.07     10.68 o 
 -11   3   1       17.28       19.49      5.57 o 
 -10   3   1       17.81       17.49      7.29 o 
  -9   3   1        0.04        1.74      1.89 o 
  -8   3   1      328.66      304.69      5.98 o 
  -7   3   1      566.18      584.15      7.25 o 
  -6   3   1      138.65      151.03      3.41 o 
  -5   3   1      397.45      419.00      4.44 o 
  -4   3   1      182.81      201.61      2.81 o 
  -3   3   1     2229.65     2293.19     11.89 o 
  -2   3   1      761.79      696.88      4.77 o 
  -1   3   1      492.26      487.25      4.19 o 
   0   3   1      114.62      114.94      1.96 o 
   1   3   1     1217.53     1225.86      8.18 o 
   2   3   1      512.83      525.10      4.39 o 
   3   3   1       83.30       85.22      1.98 o 
   4   3   1      186.10      188.02      4.12 o 
   5   3   1      532.89      487.83      5.69 o 
   6   3   1        5.44        5.67      1.28 o 
   7   3   1        0.10        0.36      1.30 o 
   8   3   1       37.36       43.56      3.29 o 
   9   3   1      167.68      157.93      7.40 o 
  10   3   1       18.04       14.19      3.68 o 
  11   3   1      114.62      112.92     26.34 o 
  12   3   1      131.16      178.11     18.45 o 
  13   3   1       23.44       38.17     11.01 o 
 -14   4   1      105.45      116.20     17.46 o 
 -13   4   1       28.95       20.55     10.64 o 
 -12   4   1       44.22       44.16      9.75 o 
 -11   4   1       18.19       22.84      5.75 o 
 -10   4   1      192.71      186.60     10.19 o 
  -9   4   1      522.08      457.37      9.12 o 
  -8   4   1        2.00        0.38      1.72 o 
  -7   4   1      233.78      229.97      5.44 o 
  -6   4   1      156.31      159.34      4.04 o 
  -5   4   1       14.68       17.66      1.39 o 
  -4   4   1       13.15       35.51      2.05 o 
  -3   4   1      627.38      671.30      5.93 o 
  -2   4   1     2016.11     2018.99     24.80 o 
  -1   4   1      727.32      712.11      6.23 o 
   0   4   1        4.21       -0.55      0.55 o 
   1   4   1       29.07       37.90      1.54 o 
   2   4   1        0.60        1.96      0.63 o 
   3   4   1        1.45        0.29      0.62 o 
   4   4   1      589.47      575.37      6.52 o 
   5   4   1     1251.56     1353.44     12.07 o 
   6   4   1      193.43      199.13      4.25 o 
   7   4   1      141.04      151.35      4.44 o 
   8   4   1       19.69       26.56      3.14 o 
   9   4   1      673.99      646.15     13.30 o 
  10   4   1        5.72        8.23      4.52 o 
  11   4   1       19.78       12.71      5.23 o 
  12   4   1       21.78        4.08     10.09 o 
  13   4   1       54.84       91.23     15.78 o 
 -13   5   1        1.65        7.03      8.17 o 
 -12   5   1       38.93       38.51      9.50 o 
 -11   5   1       94.77       97.82      9.64 o 
 -10   5   1      185.06      184.45     10.34 o 
  -9   5   1       27.21       13.78      2.88 o 
  -8   5   1      397.04      360.45      7.65 o 
  -7   5   1      481.77      487.80      7.88 o 
  -6   5   1      200.31      210.12      4.64 o 
  -5   5   1      884.14      909.70      8.27 o 
  -4   5   1      820.75      917.46      8.01 o 
  -3   5   1      128.15      164.52      3.43 o 
  -2   5   1       42.39       40.76      2.01 o 
  -1   5   1     1539.24     1490.03     10.48 o 
   0   5   1      800.19      771.51      6.12 o 
   1   5   1      155.34      138.52      2.40 o 
   2   5   1     1863.34     1924.60     13.17 o 
   3   5   1       21.68       32.38      1.52 o 
   4   5   1     1162.43     1191.29     10.17 o 
   5   5   1       83.53       80.00      3.50 o 
   6   5   1      427.98      436.09      6.73 o 
   7   5   1       21.47       19.56      2.41 o 
   8   5   1        0.89        0.22      1.98 o 
   9   5   1       50.42       54.33      5.77 o 
  10   5   1      154.96      162.63      9.23 o 
  11   5   1        7.30        8.07     10.74 o 
  12   5   1        0.00       16.45     13.57 o 
  13   5   1       26.79       28.46     22.33 o 
 -13   6   1      102.49      134.24     14.26 o 
 -12   6   1      649.66      723.16     24.46 o 
 -11   6   1       36.79       43.52      8.15 o 
 -10   6   1      472.34      466.14     16.24 o 
  -9   6   1      966.86      887.84     18.75 o 
  -8   6   1       97.59       93.15      4.86 o 
  -7   6   1      165.27      145.75      4.63 o 
  -6   6   1       30.43       28.21      2.39 o 
  -5   6   1      584.93      581.69      6.90 o 
  -4   6   1      128.76      154.82      3.50 o 
  -3   6   1      161.18      183.21      3.78 o 
  -2   6   1     2387.17     2510.00     17.06 o 
  -1   6   1     4879.54     4971.10     27.73 o 
   0   6   1      635.02      633.14      7.00 o 
   1   6   1      514.96      495.80      5.36 o 
   2   6   1        2.96        0.64      0.84 o 
   3   6   1        5.06        6.54      0.95 o 
   4   6   1      574.99      574.43      6.00 o 
   5   6   1       98.16      111.12      4.21 o 
   6   6   1        8.71        7.16      2.04 o 
   7   6   1        4.91        3.78      1.72 o 
   8   6   1       26.12       23.53      4.08 o 
   9   6   1       53.29       68.30      6.37 o 
  10   6   1       43.43       33.76      7.51 o 
  11   6   1       40.72       33.66      7.71 o 
  12   6   1        2.08        1.27      8.39 o 
  13   6   1       52.71       43.81     41.97 o 
 -13   7   1      105.47      115.50     13.41 o 
 -12   7   1       21.06       11.81     11.70 o 
 -11   7   1        0.51        6.24      6.15 o 
 -10   7   1      228.04      239.39     11.65 o 
  -9   7   1      155.42      172.31      8.29 o 
  -8   7   1      538.06      510.70      9.28 o 
  -7   7   1       42.28       49.97      3.58 o 
  -6   7   1       84.11       99.28      3.98 o 
  -5   7   1      488.67      502.21      6.52 o 
  -4   7   1      313.37      374.29      6.07 o 
  -3   7   1        2.54        5.25      1.39 o 
  -2   7   1       55.22       68.31      2.91 o 
  -1   7   1      613.76      670.84      7.21 o 
   0   7   1      639.41      713.89      8.26 o 
   1   7   1      330.04      348.34      5.17 o 
   2   7   1      147.03      122.57      2.84 o 
   3   7   1       12.31       22.54      1.45 o 
   4   7   1       36.70       24.43      1.67 o 
   5   7   1      155.30      170.06      4.52 o 
   6   7   1      323.18      306.81      6.33 o 
   7   7   1        9.81       10.09      2.12 o 
   8   7   1      440.32      419.72     11.58 o 
   9   7   1        0.22        1.72      3.22 o 
  10   7   1       16.82       18.86      6.42 o 
  11   7   1      401.91      420.11     22.28 o 
  12   7   1       72.70       77.79     13.62 o 
  13   7   1       40.24       46.70     17.24 o 
 -13   8   1       13.51       30.06     11.98 o 
 -12   8   1       18.15       15.39     11.03 o 
 -11   8   1       28.00       28.90     15.85 o 
 -10   8   1        0.11       -2.91      4.35 o 
  -9   8   1      140.72      142.98      9.12 o 
  -8   8   1      101.06      103.08      5.73 o 
  -7   8   1     1267.99     1249.14     14.90 o 
  -6   8   1        4.70        1.44      1.57 o 
  -5   8   1      568.46      608.38      9.06 o 
  -4   8   1      784.31      805.52      9.44 o 
  -3   8   1      539.52      569.13      7.97 o 
  -2   8   1      116.05      121.86      4.31 o 
  -1   8   1     1639.40     1681.32     15.50 o 
   0   8   1      203.01      182.06      6.09 o 
   1   8   1       72.44      112.64      6.14 o 
   2   8   1      440.03      430.06      5.37 o 
   3   8   1       23.52       33.05      1.85 o 
   4   8   1      746.47      736.42      7.29 o 
   5   8   1        0.32       -1.14      1.14 o 
   6   8   1      405.00      354.21      8.67 o 
   7   8   1       16.86       12.34      2.30 o 
   8   8   1        3.01        1.93      3.15 o 
   9   8   1       35.86       35.68      5.72 o 
  10   8   1       24.45       18.74      6.62 o 
  11   8   1        7.72        2.59      8.24 o 
  12   8   1       43.25       53.54     12.41 o 
 -13   9   1       11.49       21.08     21.62 o 
 -12   9   1        5.74        2.72     14.43 o 
 -11   9   1       12.22       11.28      7.98 o 
 -10   9   1       93.32      114.70     10.46 o 
  -9   9   1        0.33        3.23      4.64 o 
  -8   9   1      350.21      351.81     14.84 o 
  -7   9   1        8.49        8.39      2.03 o 
  -6   9   1      571.59      534.91     10.23 o 
  -5   9   1      134.81      128.17      4.58 o 
  -4   9   1      380.62      364.64      6.51 o 
  -3   9   1       67.01       76.61      3.52 o 
  -2   9   1      501.90      544.77      9.55 o 
  -1   9   1     1687.03     1806.21     16.98 o 
   0   9   1       56.24       70.63      4.08 o 
   1   9   1       45.51       43.65      4.21 o 
   2   9   1       54.00       60.73      3.64 o 
   3   9   1      667.96      673.02      6.89 o 
   4   9   1     1221.50     1141.44     10.59 o 
   5   9   1     3276.79     3111.73     23.23 o 
   6   9   1      375.82      332.34      7.21 o 
   7   9   1       48.04       47.62      4.64 o 
   8   9   1       47.37       50.22      5.22 o 
   9   9   1        0.49        6.51      4.04 o 
  10   9   1      373.88      387.98     16.97 o 
  11   9   1       88.02      108.61     15.23 o 
  12   9   1       11.63       14.95      9.90 o 
 -13  10   1        0.81      -11.44     11.44 o 
 -12  10   1       30.16       16.94     17.03 o 
 -11  10   1       24.92       83.63     20.76 o 
 -10  10   1       26.37       10.20      6.79 o 
  -9  10   1       56.58       59.53     10.41 o 
  -8  10   1        0.43        6.05      3.41 o 
  -7  10   1      394.94      395.65      9.50 o 
  -6  10   1       92.79       82.55      5.12 o 
  -5  10   1       91.73       75.48      4.28 o 
  -4  10   1       37.22       28.31      2.77 o 
  -3  10   1       23.12       24.04      2.29 o 
  -2  10   1       41.48       45.40      3.41 o 
  -1  10   1        0.05        0.96      1.57 o 
   0  10   1      149.60      153.48      6.55 o 
   1  10   1      512.25      528.32     10.26 o 
   2  10   1      172.67      159.20      4.77 o 
   3  10   1        2.33        1.24      1.29 o 
   4  10   1       10.39        6.20      1.69 o 
   5  10   1      123.59      140.33      5.81 o 
   6  10   1      226.68      250.43      6.75 o 
   7  10   1      106.41      109.75      6.33 o 
   8  10   1        0.60        4.75      3.24 o 
   9  10   1       88.37      103.24     14.79 o 
  10  10   1      170.32      175.83     16.60 o 
  11  10   1       44.77       39.64     11.14 o 
  12  10   1        0.01       -5.46     13.19 o 
 -12  11   1       19.92      -12.74     12.74 o 
 -11  11   1        4.40       18.42     11.22 o 
 -10  11   1        9.31       18.22     17.08 o 
  -9  11   1        8.17       14.11      4.61 o 
  -8  11   1      349.72      368.27     14.83 o 
  -7  11   1      211.62      201.06      8.09 o 
  -6  11   1        7.81       12.04      2.46 o 
  -5  11   1      108.18       96.21      5.60 o 
  -4  11   1        2.53        6.24      1.98 o 
  -3  11   1        4.82        8.71      2.01 o 
  -2  11   1        0.29       -1.09      1.53 o 
  -1  11   1      219.72      255.31      7.91 o 
   0  11   1       24.39       28.19      4.56 o 
   1  11   1        0.01       -0.52      2.00 o 
   2  11   1       23.69       22.91      3.81 o 
   3  11   1      317.38      325.30      7.11 o 
   4  11   1     2058.47     1982.55     18.42 o 
   5  11   1        3.41        3.89      2.29 o 
   6  11   1      505.00      477.63      9.52 o 
   7  11   1       15.31       14.43      3.18 o 
   8  11   1       54.36       57.68      5.69 o 
   9  11   1       25.39       21.63      7.18 o 
  10  11   1       59.83       47.36     19.64 o 
  11  11   1       24.08       21.47     16.46 o 
  12  11   1       15.80       12.92     15.71 o 
 -12  12   1       38.98       84.04     21.35 o 
 -11  12   1       36.17       40.74     17.46 o 
 -10  12   1       14.10       49.43     15.70 o 
  -9  12   1      130.89      150.33     12.84 o 
  -8  12   1       34.04       29.23      5.62 o 
  -7  12   1       70.21       80.32      7.66 o 
  -6  12   1      362.11      332.13      9.34 o 
  -5  12   1       67.35       68.38      7.86 o 
  -4  12   1        5.28        4.48      2.01 o 
  -3  12   1      885.86      845.28     12.78 o 
  -2  12   1       33.80       40.49      5.50 o 
  -1  12   1       41.78       51.89      4.35 o 
   0  12   1        5.74       14.81      3.53 o 
   1  12   1       17.82       19.61      4.00 o 
   2  12   1      445.19      444.46     10.69 o 
   3  12   1      445.21      406.72      8.33 o 
   4  12   1      890.98      778.71     13.66 o 
   5  12   1       89.79       92.17      6.25 o 
   6  12   1        0.02        2.84      2.69 o 
   7  12   1        2.70        7.82      3.29 o 
   8  12   1        3.27        2.43      3.67 o 
   9  12   1       37.11       88.50     20.99 o 
  10  12   1       19.78       66.17     17.25 o 
  11  12   1       57.78       63.83     20.67 o 
 -12  13   1       50.48       66.94     18.86 o 
 -11  13   1       39.30       52.11     20.54 o 
 -10  13   1        2.86      -13.81     13.81 o 
  -9  13   1        4.65        1.01      5.97 o 
  -8  13   1      399.88      422.48     31.84 o 
  -7  13   1       61.85       73.23      9.24 o 
  -6  13   1        9.53        1.07      2.67 o 
  -5  13   1      717.88      689.30     13.49 o 
  -4  13   1       70.52       57.61      4.42 o 
  -3  13   1     1177.50     1057.26     17.44 o 
  -2  13   1      273.46      268.82      8.14 o 
  -1  13   1       11.98       15.42      3.81 o 
   0  13   1       26.38       20.07      4.13 o 
   1  13   1      847.37      811.13     16.74 o 
   2  13   1      234.95      220.55      8.96 o 
   3  13   1      510.81      460.21     11.45 o 
   4  13   1       58.91       69.74      4.34 o 
   5  13   1      137.06      127.93      6.28 o 
   6  13   1        3.40        2.96      2.93 o 
   7  13   1      149.39      172.54     11.15 o 
   8  13   1       31.32       33.03      7.32 o 
   9  13   1       12.37       50.35     15.26 o 
  10  13   1       17.25       36.80     15.62 o 
  11  13   1       41.97       36.53     18.12 o 
 -11  14   1       11.19       80.95     18.93 o 
 -10  14   1       14.79       56.21     18.31 o 
  -9  14   1        1.25       16.76     12.73 o 
  -8  14   1      110.31      113.77     13.80 o 
  -7  14   1       50.19       51.35      8.32 o 
  -6  14   1      286.50      294.68     11.07 o 
  -5  14   1      486.38      448.48     13.23 o 
  -4  14   1       42.42       46.16      4.18 o 
  -3  14   1      192.59      180.94      7.05 o 
  -2  14   1      201.47      149.68      7.00 o 
  -1  14   1       62.53       58.44      6.20 o 
   0  14   1      909.91      883.32     18.01 o 
   1  14   1      262.16      233.44     16.96 o 
   2  14   1       43.45       34.60      5.02 o 
   3  14   1      377.18      366.25     12.21 o 
   4  14   1       75.97       79.01      7.26 o 
   5  14   1      162.75      136.22      9.55 o 
   6  14   1       13.51        6.43      4.06 o 
   7  14   1       81.92       70.59      7.55 o 
   8  14   1       68.84       92.72     27.06 o 
   9  14   1      244.79      328.23     31.74 o 
  10  14   1       11.96       -6.70      8.13 o 
  11  14   1        3.26        9.56     16.11 o 
 -11  15   1        0.16       63.39     16.83 o 
 -10  15   1       22.05       76.12     21.24 o 
  -9  15   1       14.90       25.88     15.96 o 
  -8  15   1       77.96       58.29     12.18 o 
  -7  15   1        3.62       -0.95      5.32 o 
  -6  15   1      356.57      312.42     17.82 o 
  -5  15   1      326.61      311.70     11.47 o 
  -4  15   1      222.89      196.58      9.24 o 
  -3  15   1      283.25      288.88     10.94 o 
  -2  15   1       38.55       31.20      5.20 o 
  -1  15   1      209.87      178.09      8.86 o 
   0  15   1      135.85       98.11      7.84 o 
   1  15   1       52.83       46.20      6.40 o 
   2  15   1       99.03       93.28      7.68 o 
   3  15   1      307.33      309.66     11.26 o 
   4  15   1      416.70      414.31     15.47 o 
   5  15   1        4.84        7.38      3.98 o 
   6  15   1       94.71       82.21     10.16 o 
   7  15   1       17.80       17.39      6.16 o 
   8  15   1       31.19       11.93     10.94 o 
   9  15   1       85.46       94.46     22.45 o 
 -10  16   1        4.77       53.85     17.78 o 
  -9  16   1       85.33      244.54     28.29 o 
  -8  16   1       18.39       49.50     19.49 o 
  -7  16   1        0.11        0.81      5.66 o 
  -6  16   1      351.93      301.56     18.42 o 
  -5  16   1        3.76        8.26      6.74 o 
  -4  16   1      115.62       99.79      8.11 o 
  -3  16   1      462.99      432.30     13.63 o 
  -2  16   1     1033.54      937.18     19.93 o 
  -1  16   1      129.97      110.20      8.51 o 
   0  16   1      479.16      446.14     13.87 o 
   1  16   1      142.38      154.50      9.52 o 
   2  16   1        0.78        0.00      2.94 o 
   3  16   1       19.29       20.84      4.63 o 
   4  16   1        0.42       -1.98      3.51 o 
   5  16   1        4.18       13.13      5.64 o 
   6  16   1      182.95      192.56     12.47 o 
   7  16   1       22.62       31.19     15.70 o 
   8  16   1       20.47       15.25     11.52 o 
   9  16   1      181.22      234.08     27.97 o 
  10  16   1       56.63      111.83     24.00 o 
 -10  17   1        3.32       21.90     18.77 o 
  -9  17   1        2.11       20.88     25.72 o 
  -8  17   1       46.44       44.96     11.76 o 
  -7  17   1       64.54       55.42     16.22 o 
  -6  17   1       96.11      105.21     13.76 o 
  -5  17   1      440.26      401.77     28.49 o 
  -4  17   1       88.12       75.63      7.49 o 
  -3  17   1      270.05      271.85     20.50 o 
  -2  17   1      104.85      102.54     11.07 o 
  -1  17   1        0.03       -2.62      5.39 o 
   0  17   1      402.77      376.94     13.16 o 
   1  17   1       88.95       79.78      7.79 o 
   2  17   1        6.06        5.60      4.32 o 
   3  17   1       76.25       65.06      6.92 o 
   4  17   1       12.61       18.51      5.48 o 
   5  17   1        8.76       17.89      8.90 o 
   6  17   1       31.17       51.48     11.92 o 
   7  17   1        0.72        5.32      7.28 o 
   8  17   1       30.14       45.48     22.70 o 
   9  17   1        0.92       57.45     17.02 o 
  -9  18   1       29.67       27.74     12.55 o 
  -8  18   1        4.55        0.60     10.24 o 
  -7  18   1       13.89       18.09     11.87 o 
  -6  18   1       70.57       51.47     16.59 o 
  -5  18   1      644.62      585.72     35.44 o 
  -4  18   1        0.87        2.30      3.66 o 
  -3  18   1       34.95       26.39      5.25 o 
  -2  18   1       75.46       81.91      8.09 o 
  -1  18   1        0.00        5.57      4.62 o 
   0  18   1      718.37      685.38     18.35 o 
   1  18   1      155.67      141.10     12.23 o 
   2  18   1       93.75       81.83      8.03 o 
   3  18   1      107.66      110.88     10.54 o 
   4  18   1        0.34        5.70      4.99 o 
   5  18   1       61.77       57.44      9.90 o 
   6  18   1       25.48      171.65     22.60 o 
   7  18   1      298.64      354.63     23.28 o 
   8  18   1       36.20       66.79     40.19 o 
   9  18   1        1.81       19.78     35.03 o 
  -9  19   1       10.94       22.05     23.30 o 
  -8  19   1       18.35       13.67     12.75 o 
  -7  19   1       18.46       31.21     15.15 o 
  -6  19   1        0.07       -0.92      9.20 o 
  -5  19   1      111.66      101.41     21.05 o 
  -4  19   1       53.47       52.07     16.24 o 
  -3  19   1        4.08       -1.48      4.58 o 
  -2  19   1      112.50      113.66      9.67 o 
  -1  19   1        1.75        3.28      4.00 o 
   0  19   1        2.82       -1.16      3.58 o 
   1  19   1      100.39       81.80      8.62 o 
   2  19   1       10.89        5.66      4.32 o 
   3  19   1       50.01       49.73      7.92 o 
   4  19   1       10.82       10.94      6.33 o 
   5  19   1       29.71       34.23      8.27 o 
   6  19   1       72.69       68.39     18.40 o 
   7  19   1        1.40       23.35     22.26 o 
   8  19   1        0.53       16.51     15.92 o 
  -8  20   1        2.06        0.05     11.04 o 
  -7  20   1        6.36       -7.95      7.95 o 
  -6  20   1       76.93       68.01     19.01 o 
  -4  20   1        0.53       14.10      9.27 o 
  -3  20   1       34.56       50.04     15.90 o 
  -2  20   1       37.46       59.96      8.86 o 
  -1  20   1       16.72       18.07      5.39 o 
   0  20   1      174.47      169.51     12.17 o 
   1  20   1       13.19       14.35      5.06 o 
   2  20   1       71.48       65.30      9.36 o 
   3  20   1       48.52       70.89     11.30 o 
   4  20   1       66.32       21.38     13.28 o 
   5  20   1        3.24        6.89      9.77 o 
   6  20   1      250.87      244.00     33.79 o 
   7  20   1      109.89      114.11     33.67 o 
  -7  21   1       53.10       43.34     17.44 o 
  -6  21   1       57.82       50.10     17.51 o 
  -5  21   1       18.18        9.68     11.55 o 
  -4  21   1        6.31       16.21     10.69 o 
  -3  21   1       81.25       88.65     13.74 o 
  -2  21   1       50.46       98.64     15.40 o 
  -1  21   1       28.05       25.69      8.79 o 
   0  21   1        3.75        6.73     11.80 o 
   1  21   1      105.65      131.42     16.45 o 
   2  21   1       20.13       14.15      7.58 o 
   3  21   1        0.01        2.03      9.23 o 
   4  21   1       49.85       43.71     16.98 o 
   5  21   1      104.97      111.91     23.30 o 
   6  21   1      130.04       85.99     20.85 o 
  -6  22   1        4.72        1.96     11.27 o 
  -5  22   1       16.73        6.53     11.50 o 
  -4  22   1       85.21       70.12     20.24 o 
  -3  22   1       52.21       62.33     11.96 o 
  -2  22   1        3.43       14.97      7.74 o 
  -1  22   1       63.46       70.82     13.11 o 
   0  22   1       22.84       28.76      8.99 o 
   1  22   1      229.53      246.10     23.36 o 
   2  22   1        4.59       11.57      6.83 o 
   3  22   1      191.69      207.35     31.87 o 
   4  22   1       37.76       48.88     17.16 o 
   5  22   1       51.97       49.13     18.57 o 
  -5  23   1       10.08        6.77     11.82 o 
  -4  23   1        0.00       -0.40      9.73 o 
  -3  23   1      245.02      276.98     37.03 o 
  -2  23   1        5.70        9.11      7.68 o 
  -1  23   1       47.18       48.16     11.85 o 
   0  23   1       38.67       53.75     12.31 o 
   1  23   1        2.89       14.80      7.81 o 
   2  23   1        1.89        5.68     11.11 o 
   3  23   1       16.58       -7.85      7.85 o 
   4  23   1       32.67       14.73     12.57 o 
  -3  24   1       27.21       58.13     19.43 o 
  -2  24   1      206.69      195.80     22.20 o 
  -1  24   1        9.47        0.23      8.75 o 
   0  24   1       59.86       48.78     12.76 o 
   1  24   1       43.44       30.85     10.91 o 
   2  24   1        9.03       20.07     13.53 o 
 -14   0   2       54.76      108.01     22.22 o 
 -13   0   2       14.14        8.16     12.31 o 
 -12   0   2        2.87       17.21     10.61 o 
 -11   0   2       40.81       53.90     16.00 o 
 -10   0   2       75.55       73.54      7.20 o 
  -9   0   2      211.84      199.62      7.72 o 
  -8   0   2      290.26      309.41      8.85 o 
  -7   0   2      560.15      601.64     14.71 o 
  -6   0   2      102.47      116.95      4.38 o 
  -5   0   2     1629.56     1626.14     14.77 o 
  -4   0   2     1296.31     1348.33     11.38 o 
  -3   0   2     5643.10     5483.09     28.19 o 
  -2   0   2      625.40      565.63      5.02 o 
  -1   0   2      165.66      201.66      2.76 o 
   0   0   2     1973.73     1984.30     14.31 o 
   1   0   2    12128.53    12229.66     80.99 o 
   2   0   2      431.88      540.22      5.99 o 
   3   0   2        0.82        5.89      1.10 o 
   4   0   2      141.19      151.70      4.14 o 
   5   0   2       31.44       35.25      2.66 o 
   6   0   2      160.62      169.96      4.96 o 
   7   0   2      150.84      143.19      7.06 o 
   8   0   2      112.51      107.62      9.94 o 
   9   0   2      471.82      459.93     15.95 o 
  10   0   2      318.98      299.75     13.90 o 
  11   0   2        7.75       19.84      8.26 o 
  12   0   2        0.39       -1.32     11.92 o 
  13   0   2        7.43       11.67     14.15 o 
 -14   1   2       22.58        2.87     10.08 o 
 -13   1   2       62.72       75.37     13.29 o 
 -12   1   2       27.31       25.40      7.56 o 
 -11   1   2        1.06       10.33      7.55 o 
 -10   1   2       40.76       31.86      3.35 o 
  -9   1   2       91.46       85.07      4.45 o 
  -8   1   2      151.53      144.14      4.66 o 
  -7   1   2      243.38      259.76      4.27 o 
  -6   1   2       39.30       37.92      1.98 o 
  -5   1   2     1111.89     1081.35      7.89 o 
  -4   1   2      245.22      233.11      3.28 o 
  -3   1   2     4296.66     4328.32     16.78 o 
  -2   1   2    25441.96    24859.80    194.64 o 
  -1   1   2      191.60      225.56      1.93 o 
   0   1   2     3712.29     3746.71     16.61 o 
   1   1   2    14023.71    13810.51     49.86 o 
   2   1   2     3224.65     3249.35     14.95 o 
   3   1   2     1112.95     1195.90      6.78 o 
   4   1   2        3.65        4.07      0.82 o 
   5   1   2      241.64      260.95      3.90 o 
   6   1   2      378.95      382.40      5.62 o 
   7   1   2      215.05      206.92      5.43 o 
   8   1   2       43.03       48.54      3.44 o 
   9   1   2       77.48       71.20      5.74 o 
  10   1   2       72.15       72.85      6.16 o 
  11   1   2        7.13       11.57      4.27 o 
  12   1   2        1.64       -3.01     21.12 o 
  13   1   2        1.32       11.16     29.75 o 
 -14   2   2       58.69       72.28     12.93 o 
 -13   2   2        3.56      -12.23     12.23 o 
 -12   2   2        6.13        2.26      8.03 o 
 -11   2   2       40.50       62.86     10.53 o 
 -10   2   2        8.37        5.10      2.51 o 
  -9   2   2        3.82        3.98      1.95 o 
  -8   2   2      438.06      435.00      7.31 o 
  -7   2   2        1.49        2.62      1.16 o 
  -6   2   2      298.69      318.62      4.55 o 
  -5   2   2      330.69      359.80      4.40 o 
  -4   2   2     1094.71     1165.51      7.69 o 
  -3   2   2    11363.78    11227.77     42.17 o 
  -2   2   2      878.20      850.72      5.08 o 
  -1   2   2     1450.77     1515.30      7.17 o 
   0   2   2     3100.39     3164.96     13.03 o 
   1   2   2    24711.47    24372.66    155.53 o 
   2   2   2     1201.73     1248.17      6.99 o 
   3   2   2      221.06      260.07      3.32 o 
   4   2   2      722.98      785.59      6.59 o 
   5   2   2      484.74      489.05      5.55 o 
   6   2   2      159.70      175.47      4.04 o 
   7   2   2      707.97      696.75      9.78 o 
   8   2   2      107.42       98.75      5.00 o 
   9   2   2     1018.76      992.18     15.33 o 
  10   2   2      135.00      122.59      8.72 o 
  11   2   2        4.75        5.95      4.41 o 
  12   2   2        0.25       10.54      9.16 o 
  13   2   2        0.10      -13.11     13.11 o 
 -14   3   2       45.21       38.35     11.56 o 
 -13   3   2        0.88       14.56      9.37 o 
 -12   3   2        7.01       12.09     11.59 o 
 -11   3   2       22.77       29.10      7.81 o 
 -10   3   2       85.43       86.27      5.72 o 
  -9   3   2      708.81      694.26     10.04 o 
  -8   3   2     1024.43      985.66     10.70 o 
  -7   3   2        0.07        2.50      1.34 o 
  -6   3   2       65.34       86.38      2.97 o 
  -5   3   2       41.02       36.01      1.78 o 
  -4   3   2     1480.31     1616.78      9.57 o 
  -3   3   2      139.18      136.00      2.16 o 
  -2   3   2     5033.87     5111.06     20.76 o 
  -1   3   2     4219.84     4157.00     17.85 o 
   0   3   2     6080.84     6426.59     27.60 o 
   1   3   2    16698.47    16768.36     66.41 o 
   2   3   2     1924.27     1990.48     10.17 o 
   3   3   2      208.95      196.63      3.00 o 
   4   3   2     1156.17     1173.39      9.27 o 
   5   3   2       84.99       88.69      3.04 o 
   6   3   2        0.19        0.18      1.09 o 
   7   3   2       28.06       24.47      2.63 o 
   8   3   2      110.73      117.02      6.15 o 
   9   3   2      246.46      239.24      7.90 o 
  10   3   2      279.36      285.40     10.86 o 
  11   3   2       11.69       12.20      4.68 o 
  12   3   2       10.82       15.11     13.31 o 
  13   3   2        0.87       -3.26     11.23 o 
 -14   4   2        8.53       10.39     13.58 o 
 -13   4   2      153.31      171.37     14.62 o 
 -12   4   2        9.90       12.03      9.30 o 
 -11   4   2        3.25       -3.81      6.02 o 
 -10   4   2       16.01       19.53      3.86 o 
  -9   4   2       12.25       14.16      2.94 o 
  -8   4   2       17.28        9.38      2.86 o 
  -7   4   2      403.89      349.39      6.02 o 
  -6   4   2        6.02        9.30      1.39 o 
  -5   4   2     1513.05     1606.03     12.24 o 
  -4   4   2      729.95      789.05      6.27 o 
  -3   4   2      398.10      382.08      4.38 o 
  -2   4   2     5128.42     5122.47     21.64 o 
  -1   4   2       17.41       11.65      1.01 o 
   0   4   2    18002.64    18119.43    139.91 o 
   1   4   2     8096.57     8446.34     35.17 o 
   2   4   2      153.02      149.70      2.59 o 
   3   4   2      347.33      394.88      4.55 o 
   4   4   2     1076.65     1163.17      9.09 o 
   5   4   2       62.82       61.79      2.86 o 
   6   4   2       32.58       31.38      2.31 o 
   7   4   2      135.50      138.56      5.08 o 
   8   4   2      146.26      131.02      6.99 o 
   9   4   2      374.88      369.27     10.30 o 
  10   4   2       54.54       55.52      5.90 o 
  11   4   2        3.99        8.38     16.86 o 
  12   4   2       11.81       12.56      9.57 o 
  13   4   2       12.52       54.82     13.30 o 
 -14   5   2       17.97       12.26      9.75 o 
 -13   5   2       12.74       20.62     13.69 o 
 -12   5   2      160.83      181.41     21.93 o 
 -11   5   2        2.90        6.44      4.55 o 
 -10   5   2      235.70      216.73     10.35 o 
  -9   5   2       34.52       34.10      3.76 o 
  -8   5   2     1708.82     1604.35     16.38 o 
  -7   5   2        2.09        2.92      1.33 o 
  -6   5   2       21.21       25.82      1.84 o 
  -5   5   2       75.08       75.12      2.62 o 
  -4   5   2      540.97      581.25      5.65 o 
  -3   5   2      421.08      463.03      5.32 o 
  -2   5   2       60.80       58.56      2.04 o 
  -1   5   2       63.67       68.46      1.98 o 
   0   5   2     4032.87     4247.64     19.52 o 
   1   5   2     2040.63     2162.73     11.29 o 
   2   5   2        0.69        4.79      0.76 o 
   3   5   2      149.86      144.86      2.92 o 
   4   5   2      627.35      655.01      7.48 o 
   5   5   2       79.67       78.92      3.11 o 
   6   5   2       16.02       18.46      1.94 o 
   7   5   2      101.17       92.48      4.32 o 
   8   5   2       10.85        8.57      2.85 o 
   9   5   2       22.70       16.21      3.93 o 
  10   5   2      340.08      347.47     12.62 o 
  12   5   2        0.00       -6.76     12.36 o 
  13   5   2       39.20       67.33     24.08 o 
 -14   6   2        0.03       18.59     11.78 o 
 -13   6   2      175.60      197.07     32.22 o 
 -12   6   2        0.34        6.37      7.04 o 
 -11   6   2        1.03        9.60      5.43 o 
 -10   6   2      253.39      276.91      9.21 o 
  -9   6   2      101.23       92.00      5.86 o 
  -8   6   2      342.99      307.46      7.08 o 
  -7   6   2       77.30       61.47      3.67 o 
  -6   6   2      308.31      303.77      5.32 o 
  -5   6   2     1313.84     1321.04     10.25 o 
  -4   6   2       56.91       69.25      2.86 o 
  -3   6   2     1068.63     1123.01      9.94 o 
  -2   6   2      294.63      312.96      4.23 o 
  -1   6   2      387.08      422.44      4.94 o 
   0   6   2      403.60      410.19      4.48 o 
   1   6   2       44.40       41.14      1.82 o 
   2   6   2        4.67        4.69      0.91 o 
   3   6   2       16.58       17.26      1.35 o 
   4   6   2       47.20       32.20      2.02 o 
   5   6   2       25.95       28.40      2.07 o 
   6   6   2       13.42        9.48      1.81 o 
   7   6   2       31.70       24.76      3.10 o 
   8   6   2       77.74       86.23      6.80 o 
   9   6   2      191.13      175.56      9.02 o 
  10   6   2       28.49       30.25      5.24 o 
  11   6   2        2.47        7.35      8.66 o 
  12   6   2       35.33       24.42     16.67 o 
 -13   7   2      242.44      267.99     24.63 o 
 -12   7   2       85.13      109.08     12.63 o 
 -11   7   2      107.86      148.84     29.28 o 
 -10   7   2      122.00      106.08      8.23 o 
  -9   7   2       87.96       89.80      6.40 o 
  -8   7   2        3.52        6.84      2.27 o 
  -7   7   2      346.91      314.32      6.72 o 
  -6   7   2       41.12       36.09      2.38 o 
  -5   7   2       12.33       16.20      1.90 o 
  -4   7   2       29.72       31.46      2.28 o 
  -3   7   2        0.56       -0.15      1.03 o 
  -2   7   2      706.22      731.41      7.88 o 
  -1   7   2       20.19       31.36      2.00 o 
   0   7   2       12.53       26.05      1.51 o 
   1   7   2      207.84      218.64      3.82 o 
   2   7   2     2108.97     2221.91     16.07 o 
   3   7   2     1608.84     1585.82     10.96 o 
   4   7   2       95.46       84.13      2.66 o 
   5   7   2       33.08       35.49      2.39 o 
   6   7   2       30.63       35.73      3.11 o 
   7   7   2       67.61       76.39      4.88 o 
   8   7   2      213.86      194.38      8.84 o 
   9   7   2       97.19       88.13      7.29 o 
  10   7   2        1.16       -2.00      3.98 o 
  11   7   2        9.93        6.31      8.60 o 
  12   7   2        3.60       -1.69     13.02 o 
 -13   8   2        6.86        8.94     11.25 o 
 -12   8   2      309.73      323.81     31.76 o 
 -11   8   2        2.65       11.33      5.85 o 
 -10   8   2      197.05      188.07     11.23 o 
  -9   8   2      486.14      469.23     10.22 o 
  -8   8   2       13.24        8.52      2.35 o 
  -7   8   2        0.01        1.58      1.81 o 
  -6   8   2       50.78       42.72      3.09 o 
  -5   8   2        5.83        7.35      1.76 o 
  -4   8   2        7.56        6.85      1.71 o 
  -3   8   2     1288.29     1356.61     12.97 o 
  -2   8   2     1810.62     1887.05     17.09 o 
  -1   8   2      107.05       95.19      3.29 o 
   0   8   2     1732.06     1906.59     14.67 o 
   1   8   2      288.67      291.86      5.29 o 
   2   8   2      251.53      216.44      5.25 o 
   3   8   2       40.41       38.66      2.02 o 
   4   8   2       89.45       95.95      3.02 o 
   5   8   2      581.57      580.76      8.43 o 
   6   8   2        1.74        3.39      1.94 o 
   7   8   2        7.57        6.31      2.53 o 
   8   8   2       23.44       25.64      4.47 o 
   9   8   2       37.57       34.01      5.25 o 
  10   8   2       19.55       14.89      6.57 o 
  11   8   2       31.33       35.05     17.54 o 
  12   8   2        0.07        0.24     11.39 o 
 -13   9   2      142.78      220.50     24.73 o 
 -12   9   2       17.03       36.49     35.20 o 
 -11   9   2        7.58       13.57      8.21 o 
 -10   9   2        5.70       16.82      8.02 o 
  -9   9   2      277.36      294.52     11.46 o 
  -8   9   2      572.57      523.68     14.35 o 
  -7   9   2        7.49        7.03      2.41 o 
  -6   9   2       10.06        6.50      2.21 o 
  -5   9   2      127.30      120.34      4.34 o 
  -4   9   2       30.97       40.32      2.79 o 
  -3   9   2      423.81      463.50      8.55 o 
  -2   9   2      619.28      703.96     10.21 o 
  -1   9   2      310.86      295.33      6.56 o 
   0   9   2     1050.74     1122.34     11.89 o 
   1   9   2      122.05      106.28      3.79 o 
   2   9   2      225.17      237.53      5.65 o 
   3   9   2       21.44       25.67      1.85 o 
   4   9   2      828.55      798.69      9.44 o 
   5   9   2     1518.42     1462.97     14.81 o 
   6   9   2       93.17      105.58      4.76 o 
   7   9   2       27.57       40.15      4.31 o 
   8   9   2        0.33       -3.16      3.16 o 
   9   9   2       60.71       64.57      7.41 o 
  10   9   2        0.04       -7.70      7.70 o 
  11   9   2        3.08        8.98      9.60 o 
  12   9   2       35.95       22.54     10.41 o 
 -13  10   2       38.64       38.21     13.82 o 
 -12  10   2       60.97       75.93     22.42 o 
 -11  10   2       11.15       15.27      8.14 o 
 -10  10   2       29.93       44.28     10.20 o 
  -9  10   2        1.68        7.17      3.83 o 
  -8  10   2       66.38       59.35      6.44 o 
  -7  10   2       38.58       38.39      5.48 o 
  -6  10   2       76.54       71.05      4.76 o 
  -5  10   2       47.24       47.36      3.53 o 
  -4  10   2       38.76       31.59      3.44 o 
  -3  10   2      661.36      662.10      8.90 o 
  -2  10   2      393.49      422.76      8.30 o 
  -1  10   2      343.06      376.01      7.26 o 
   0  10   2      109.38      100.84      4.72 o 
   1  10   2       67.26       75.56      4.53 o 
   2  10   2      179.26      160.99      5.69 o 
   3  10   2     2559.95     2517.21     18.20 o 
   4  10   2      765.25      725.57      9.93 o 
   5  10   2      611.79      597.64      9.17 o 
   6  10   2        3.08        2.19      1.93 o 
   7  10   2      328.73      294.82     11.02 o 
   8  10   2      147.11      180.72     11.58 o 
   9  10   2        1.04        2.90      3.87 o 
  10  10   2      358.59      400.04     21.78 o 
  11  10   2       45.81       56.78     12.33 o 
  12  10   2        8.88        4.70      9.37 o 
 -12  11   2       55.13       89.65     21.84 o 
 -11  11   2       23.92        4.61     14.19 o 
 -10  11   2      163.84      178.10     18.27 o 
  -9  11   2       13.40        8.91      4.42 o 
  -8  11   2        8.66       16.01      4.42 o 
  -7  11   2       54.38       58.70      6.60 o 
  -6  11   2      187.06      169.16      6.65 o 
  -5  11   2        7.51        8.09      2.28 o 
  -4  11   2       28.37       24.17      2.99 o 
  -3  11   2       10.68       17.43      2.62 o 
  -2  11   2       60.97       54.86      3.95 o 
  -1  11   2      171.47      174.51      5.86 o 
   0  11   2        7.17        4.73      2.11 o 
   1  11   2       62.15       81.48      5.56 o 
   2  11   2      166.81      172.54      6.16 o 
   3  11   2       52.98       59.80      4.49 o 
   4  11   2      788.76      723.62     11.69 o 
   5  11   2      216.05      208.06      5.85 o 
   6  11   2      188.22      199.87      6.82 o 
   7  11   2        0.80        5.91      5.08 o 
   8  11   2      321.87      338.78     13.89 o 
   9  11   2        6.53       -2.41      8.78 o 
  10  11   2        0.64        1.32      8.25 o 
  11  11   2       96.19      112.18     23.78 o 
 -12  12   2        1.82       21.39     10.44 o 
 -11  12   2        5.82       -8.75     13.55 o 
 -10  12   2        1.02       20.01     20.58 o 
  -9  12   2      220.01      216.64     14.63 o 
  -8  12   2       30.52       32.73      5.33 o 
  -7  12   2        9.28       11.71      4.08 o 
  -6  12   2       26.76       27.58      4.23 o 
  -5  12   2      103.64      108.18      5.39 o 
  -4  12   2       36.34       29.11      3.30 o 
  -3  12   2        1.80        4.56      2.03 o 
  -2  12   2       19.93       18.10      2.86 o 
  -1  12   2      178.45      157.51      6.49 o 
   0  12   2       47.72       48.67      4.71 o 
   1  12   2       45.71       48.15      4.81 o 
   2  12   2      397.89      414.92     10.58 o 
   3  12   2      516.72      480.67     11.85 o 
   4  12   2      670.35      616.07     15.23 o 
   5  12   2      144.41      150.71      9.08 o 
   6  12   2      219.20      200.01      8.52 o 
   7  12   2        1.04        5.43      5.65 o 
   8  12   2        5.95        9.59      5.50 o 
   9  12   2       54.74       48.35     18.19 o 
  10  12   2        7.55       -4.15     13.07 o 
  11  12   2        1.68        3.26     14.13 o 
 -12  13   2        0.20       28.35     17.22 o 
 -11  13   2       69.31      139.92     26.67 o 
 -10  13   2      209.74      270.66     28.84 o 
  -9  13   2      264.78      223.06     14.24 o 
  -8  13   2       17.42       21.61      6.94 o 
  -7  13   2        2.89        2.57      3.57 o 
  -6  13   2       14.69        4.44      3.82 o 
  -5  13   2        4.19        6.25      2.25 o 
  -4  13   2       68.63       79.82      5.16 o 
  -3  13   2      636.31      570.23     12.25 o 
  -2  13   2        2.23       -2.67      2.82 o 
  -1  13   2      114.00      107.10      6.12 o 
   0  13   2      216.31      209.29      8.79 o 
   1  13   2      266.81      257.92      8.87 o 
   2  13   2      298.22      289.76      9.28 o 
   3  13   2      551.38      527.23     12.44 o 
   4  13   2       66.42       71.42      6.85 o 
   5  13   2      246.51      251.07     10.73 o 
   6  13   2        0.04        4.18      3.31 o 
   7  13   2       62.20       65.19      7.64 o 
   8  13   2       34.54       40.62      7.63 o 
   9  13   2      221.33      284.85     28.53 o 
  10  13   2       25.80       34.09     18.69 o 
  11  13   2      126.30      154.48     27.65 o 
 -11  14   2       11.13       -8.44     14.23 o 
 -10  14   2       13.38        9.89     13.31 o 
  -9  14   2      104.03      112.16     15.62 o 
  -8  14   2      219.46      215.62     21.55 o 
  -7  14   2      328.33      337.48     18.37 o 
  -6  14   2        0.34       -3.53      3.55 o 
  -5  14   2       32.38       31.99      4.30 o 
  -4  14   2        0.71        1.51      2.06 o 
  -3  14   2       66.53       79.48      5.31 o 
  -2  14   2       20.24       14.20      3.17 o 
  -1  14   2       42.19       34.16      5.11 o 
   0  14   2       55.97       48.19      5.78 o 
   1  14   2       76.85       83.53      7.21 o 
   2  14   2      147.81      136.50      7.64 o 
   3  14   2      110.08      115.30      7.22 o 
   4  14   2        8.01        9.53      3.80 o 
   5  14   2        5.79        9.08      3.91 o 
   6  14   2       26.61       29.97      5.50 o 
   7  14   2       11.67       10.79      4.35 o 
   8  14   2       51.28       67.51     12.37 o 
   9  14   2        6.31        0.23      7.94 o 
  10  14   2        9.78       23.96     16.82 o 
 -11  15   2        3.35       26.71     15.84 o 
 -10  15   2        2.07        4.97     12.90 o 
  -9  15   2      152.15      115.35     21.59 o 
  -8  15   2     1115.35     1172.28     36.14 o 
  -7  15   2      189.59      189.04     15.78 o 
  -6  15   2       10.44        7.57     11.58 o 
  -5  15   2       93.12       82.11      6.43 o 
  -4  15   2     1175.57     1102.03     21.04 o 
  -3  15   2       50.13       62.73      6.50 o 
  -2  15   2       48.94       43.08      4.58 o 
  -1  15   2       64.70       55.97      6.23 o 
   0  15   2      372.05      379.18     12.50 o 
   1  15   2      496.33      489.73     14.17 o 
   2  15   2      108.04      105.11      8.18 o 
   3  15   2      178.20      181.90      8.59 o 
   4  15   2      801.22      813.66     19.35 o 
   5  15   2      110.79       99.42      8.77 o 
   6  15   2        4.29        9.57      4.24 o 
   7  15   2        0.91        2.77      4.68 o 
   8  15   2        0.59        3.55      6.79 o 
   9  15   2       55.70      102.65     22.57 o 
  10  15   2        0.03       73.58     18.51 o 
 -11  16   2        1.53       70.03     19.14 o 
 -10  16   2       85.25      116.25     26.05 o 
  -9  16   2       88.08       66.60     17.82 o 
  -8  16   2      119.21      105.21     20.92 o 
  -7  16   2        0.52        3.41      6.14 o 
  -6  16   2      474.99      434.01     25.38 o 
  -5  16   2       11.23        4.39      9.79 o 
  -4  16   2       10.50       10.63      4.83 o 
  -3  16   2       50.01       46.83      5.97 o 
  -2  16   2       27.01       28.79      5.25 o 
  -1  16   2      304.81      291.58     11.45 o 
   0  16   2        0.39        6.92      3.54 o 
   1  16   2        3.65       -2.09      2.97 o 
   2  16   2       15.69       17.01      4.49 o 
   3  16   2      132.96      142.29      9.78 o 
   4  16   2        9.27       10.48      4.41 o 
   5  16   2      191.58      208.83     12.33 o 
   6  16   2       13.28       24.77      5.87 o 
   7  16   2        0.08       15.11     22.21 o 
   8  16   2       33.42       38.38     14.02 o 
   9  16   2        0.80       29.35     16.58 o 
 -10  17   2       30.89       32.24     11.81 o 
  -9  17   2      107.10      173.06     52.36 o 
  -8  17   2        5.06        3.42      9.10 o 
  -7  17   2        0.38        7.29      9.30 o 
  -6  17   2       18.72        9.60      7.99 o 
  -5  17   2       66.39       54.26     10.26 o 
  -4  17   2       37.87       43.91      6.10 o 
  -3  17   2       21.00       26.01      5.04 o 
  -2  17   2        9.69        7.16      3.93 o 
  -1  17   2      256.80      268.33     11.48 o 
   0  17   2       69.98       65.15      9.43 o 
   1  17   2      313.23      308.31     12.31 o 
   2  17   2       41.25       33.20      8.73 o 
   3  17   2       39.58       33.10      6.47 o 
   4  17   2      117.59      153.08     12.16 o 
   5  17   2        7.93       15.13      4.81 o 
   6  17   2        3.01        1.14      5.23 o 
   7  17   2        5.07       15.68      9.96 o 
   8  17   2       20.76        1.83     14.74 o 
   9  17   2        5.76       38.24     14.92 o 
  -9  18   2       21.71       18.19     13.38 o 
  -8  18   2        2.74        1.05     10.32 o 
  -7  18   2       13.47       10.66     11.55 o 
  -6  18   2      113.96      115.32     22.44 o 
  -5  18   2       75.27       83.24     12.85 o 
  -4  18   2       17.31       33.38      6.41 o 
  -3  18   2        0.02        7.61      5.42 o 
  -2  18   2      241.09      231.43     11.07 o 
  -1  18   2       78.21       77.78      8.35 o 
   0  18   2        1.11        7.94      3.87 o 
   1  18   2      190.51      205.12     11.16 o 
   2  18   2       15.95       18.86      4.79 o 
   3  18   2       98.92      117.83     10.97 o 
   4  18   2       43.92       42.44      7.37 o 
   5  18   2       11.57       20.95     11.05 o 
   6  18   2        5.15       12.43     22.53 o 
   7  18   2        0.00        5.78     11.99 o 
   8  18   2       11.81       17.66      9.41 o 
  -9  19   2       14.44       -3.97     10.65 o 
  -8  19   2        8.78       11.07     11.65 o 
  -7  19   2      198.95      180.11     28.68 o 
  -6  19   2       65.34       87.57     20.46 o 
  -5  19   2       30.04       20.93     11.85 o 
  -4  19   2        1.03       -4.19      4.19 o 
  -3  19   2       82.66      101.72      9.14 o 
  -2  19   2        8.32        2.47      3.83 o 
  -1  19   2       73.80       64.14      7.58 o 
   0  19   2      131.09      111.02      9.73 o 
   1  19   2        5.33        9.34      5.69 o 
   2  19   2      619.46      657.55     21.18 o 
   3  19   2       60.53       65.82     10.90 o 
   4  19   2        0.00        4.68      5.17 o 
   5  19   2       68.15       69.50     33.54 o 
   6  19   2        5.59      -13.30     13.34 o 
   7  19   2       39.76       43.87     12.50 o 
   8  19   2       20.50        4.42      9.90 o 
  -8  20   2       27.39       22.84     14.52 o 
  -7  20   2       42.49       35.29     15.21 o 
  -6  20   2        2.93        4.82     10.34 o 
  -5  20   2        2.06        0.23      9.68 o 
  -4  20   2      153.86      164.71     26.39 o 
  -3  20   2       14.72       17.93      9.78 o 
  -2  20   2       76.78       61.93      9.22 o 
  -1  20   2        2.55        6.95      5.09 o 
   0  20   2       43.20       50.55      8.36 o 
   1  20   2        9.14       13.65      7.76 o 
   2  20   2        1.73       -0.46      5.14 o 
   3  20   2       86.38       76.04     19.19 o 
   4  20   2       96.55      110.95     23.76 o 
   5  20   2       66.85       63.52     19.35 o 
   7  20   2       82.13      119.31     52.25 o 
  -7  21   2      111.24      125.02     25.90 o 
  -6  21   2        8.94       11.67     12.43 o 
  -5  21   2       42.79       43.19     17.19 o 
  -4  21   2       13.09        8.85     10.45 o 
  -3  21   2      171.16      158.20     18.22 o 
  -2  21   2      228.44      284.92     19.89 o 
  -1  21   2       19.14       34.23     16.02 o 
   0  21   2        0.63        7.22      6.86 o 
   1  21   2       97.38      103.71     15.20 o 
   2  21   2        0.03       -0.69      7.99 o 
   3  21   2        1.37        4.44      9.50 o 
   4  21   2       47.07       59.28     18.73 o 
   5  21   2       11.49        9.36     12.06 o 
   6  21   2        3.03       12.98      9.33 o 
  -6  22   2        7.47        0.75     10.59 o 
  -5  22   2        0.29        1.40     10.34 o 
  -4  22   2      362.14      406.04     36.99 o 
  -3  22   2       34.34       31.62     10.42 o 
  -2  22   2        7.17       17.99     15.80 o 
  -1  22   2        0.75        7.33      7.19 o 
   0  22   2      105.95       89.24     14.68 o 
   1  22   2        2.72        4.11      6.45 o 
   2  22   2       38.00       21.40     13.07 o 
   3  22   2       85.00       71.30     19.75 o 
   4  22   2       15.35        0.34     11.02 o 
   5  22   2       88.00       88.15     21.77 o 
  -5  23   2        8.85       18.61     12.97 o 
  -4  23   2       63.89       81.17     22.38 o 
  -3  23   2      140.07      153.35     22.41 o 
  -2  23   2        9.95       19.43     13.30 o 
  -1  23   2      383.66      391.60     24.91 o 
   0  23   2        0.64        5.99      6.76 o 
   1  23   2       85.85       84.13     14.83 o 
   2  23   2        8.43       14.13     12.05 o 
   3  23   2       13.85       -0.34     10.39 o 
   4  23   2        0.43        0.16      9.65 o 
  -2  24   2        0.43        6.44      7.50 o 
  -1  24   2       31.34       46.59     11.95 o 
   0  24   2       82.42       82.61     15.21 o 
   1  24   2        0.78       -0.51      7.25 o 
 -14   1   3        9.17       11.74     10.01 o 
 -13   1   3        0.09       -4.19      6.02 o 
 -12   1   3       96.89      123.89     10.04 o 
 -11   1   3       42.75       48.26      5.75 o 
 -10   1   3        2.39        3.04      2.81 o 
  -9   1   3      451.95      408.39      8.17 o 
  -8   1   3      225.92      223.14      5.05 o 
  -7   1   3      194.35      191.49      3.85 o 
  -6   1   3        3.28        2.35      0.90 o 
  -5   1   3        0.05       -0.66      0.66 o 
  -4   1   3      637.87      704.18      5.25 o 
  -3   1   3     2480.38     2569.71     13.48 o 
  -2   1   3     1159.30     1221.41      8.26 o 
  -1   1   3       15.27       13.39      0.90 o 
   0   1   3      166.66      185.73      2.22 o 
   1   1   3     1438.99     1373.68      7.35 o 
   2   1   3      246.02      271.54      2.84 o 
   3   1   3       61.31       56.17      1.52 o 
   4   1   3       40.59       39.19      1.73 o 
   5   1   3      137.19      165.91      3.14 o 
   6   1   3       60.55       68.84      3.48 o 
   7   1   3      244.40      224.59      6.32 o 
   8   1   3       19.44        7.51      2.38 o 
   9   1   3      389.18      391.82     15.89 o 
  10   1   3      545.85      511.36     14.72 o 
  11   1   3      218.33      234.49     20.70 o 
  12   1   3        0.30       12.88     10.36 o 
 -14   2   3       19.57       18.01      9.51 o 
 -13   2   3      134.35      159.66     14.51 o 
 -12   2   3       10.28       13.45      7.16 o 
 -11   2   3       34.57       30.44      4.70 o 
 -10   2   3      188.55      169.61      6.82 o 
  -9   2   3      523.60      503.49      9.07 o 
  -8   2   3       29.09       27.19      2.28 o 
  -7   2   3     1083.70     1047.16      9.12 o 
  -6   2   3      106.67      108.21      2.81 o 
  -5   2   3      552.56      592.10      5.65 o 
  -4   2   3       97.98       72.46      1.69 o 
  -3   2   3     2701.39     2818.99     19.53 o 
  -2   2   3      247.77      250.76      3.41 o 
  -1   2   3     2677.65     2675.15     16.79 o 
   0   2   3      240.14      245.02      2.24 o 
   1   2   3      580.36      607.09      4.34 o 
   2   2   3       39.63       34.39      1.22 o 
   3   2   3      141.69      161.98      2.70 o 
   4   2   3       36.20       44.71      1.76 o 
   5   2   3       56.47       66.07      2.44 o 
   6   2   3       66.03       55.87      3.32 o 
   7   2   3      205.99      204.46      5.57 o 
   8   2   3       16.71       13.87      2.86 o 
   9   2   3       89.99       75.02      6.21 o 
  10   2   3       42.67       37.92      6.81 o 
  11   2   3        1.27       19.84     10.10 o 
  12   2   3       24.27       49.47     13.70 o 
 -14   3   3       25.66       32.48      8.91 o 
 -13   3   3        0.18        3.77      7.42 o 
 -12   3   3       51.10       55.46      9.93 o 
 -11   3   3        8.49       10.07      3.95 o 
 -10   3   3       35.88       30.99      3.71 o 
  -9   3   3      936.04      898.74     13.43 o 
  -8   3   3      430.22      399.23      6.54 o 
  -7   3   3       19.87       15.62      1.76 o 
  -6   3   3       13.72       15.33      1.46 o 
  -5   3   3      113.20      125.37      2.70 o 
  -4   3   3      469.84      494.74      4.32 o 
  -3   3   3     1984.67     1979.74     10.28 o 
  -2   3   3     1423.58     1544.24      7.51 o 
  -1   3   3       90.43       96.44      1.52 o 
   0   3   3       82.64       95.65      1.81 o 
   1   3   3      429.32      450.05      3.52 o 
   2   3   3     1221.97     1362.47      7.62 o 
   3   3   3     2160.48     2346.42     12.78 o 
   4   3   3      227.12      236.04      3.74 o 
   5   3   3      214.98      222.40      3.78 o 
   6   3   3       92.75      102.56      3.86 o 
   7   3   3      389.05      405.57      8.09 o 
   8   3   3      703.29      698.67     11.88 o 
   9   3   3        0.51       -2.00      5.33 o 
  10   3   3       80.68       80.86      9.77 o 
  11   3   3       45.61       71.36     10.46 o 
  12   3   3        4.10        6.15     34.88 o 
 -14   4   3        1.51        4.07      6.97 o 
 -13   4   3       35.46       38.96      9.62 o 
 -12   4   3        2.84       12.37      7.22 o 
 -11   4   3       45.88       55.06      7.24 o 
 -10   4   3        0.96        0.35      3.05 o 
  -9   4   3      572.64      551.34      9.83 o 
  -8   4   3       16.77       19.24      2.29 o 
  -7   4   3       15.12       17.23      1.83 o 
  -6   4   3       95.92       90.40      2.85 o 
  -5   4   3       39.82       68.04      2.42 o 
  -4   4   3     6389.57     6690.40     27.70 o 
  -3   4   3      279.21      296.57      3.37 o 
  -2   4   3      108.86       90.87      1.83 o 
  -1   4   3      149.57      164.03      2.51 o 
   0   4   3      655.16      648.88      5.63 o 
   1   4   3      421.87      442.93      4.12 o 
   2   4   3     5004.61     5358.56     33.67 o 
   3   4   3      179.58      205.28      3.35 o 
   4   4   3        2.32        0.84      0.89 o 
   5   4   3       21.05       23.13      1.86 o 
   6   4   3      302.36      285.60      5.91 o 
   7   4   3      226.89      243.05      8.46 o 
   8   4   3       26.45       26.75      3.99 o 
   9   4   3       31.30       33.03      4.80 o 
  10   4   3       22.54       11.08      4.73 o 
  11   4   3        0.67       10.23      7.37 o 
  12   4   3        1.69       25.34     14.12 o 
 -14   5   3       15.52       29.84      8.86 o 
 -13   5   3        9.84       16.84      8.07 o 
 -12   5   3       45.20       41.94      9.39 o 
 -11   5   3        8.76        3.98      7.35 o 
 -10   5   3       66.87       50.35      5.13 o 
  -9   5   3      662.93      661.14     11.85 o 
  -8   5   3       72.06       83.81      4.57 o 
  -7   5   3       33.53       32.46      2.29 o 
  -6   5   3      483.88      461.68      5.79 o 
  -5   5   3       65.00       85.71      2.81 o 
  -4   5   3     2485.21     2652.20     15.07 o 
  -3   5   3      181.12      212.68      4.13 o 
  -2   5   3        4.07        6.48      1.08 o 
  -1   5   3     1771.40     1857.45     10.21 o 
   0   5   3      118.44      108.41      2.50 o 
   1   5   3      573.33      578.34      5.23 o 
   2   5   3     1857.86     2013.75     12.24 o 
   3   5   3      652.86      721.24      6.25 o 
   4   5   3      332.92      365.17      5.29 o 
   5   5   3      668.25      686.59      8.55 o 
   6   5   3       77.97       87.46      3.80 o 
   7   5   3       13.33       18.20      2.65 o 
   8   5   3       23.03       23.51      3.83 o 
   9   5   3       54.97       46.58      5.55 o 
  10   5   3       55.18       46.69      8.29 o 
  11   5   3       97.56      189.92     23.82 o 
  12   5   3       38.89       19.10     16.47 o 
 -14   6   3        4.12       -8.39     13.04 o 
 -13   6   3        5.30       44.17     27.98 o 
 -12   6   3        5.93        6.23     10.55 o 
 -11   6   3        0.44        6.50      6.03 o 
 -10   6   3      201.67      205.60      8.26 o 
  -9   6   3        0.40       -0.72      2.07 o 
  -8   6   3      116.34       92.56      4.86 o 
  -7   6   3       80.38       71.03      3.48 o 
  -6   6   3      989.38      970.54      9.56 o 
  -5   6   3       24.93       50.89      2.34 o 
  -4   6   3      144.99      177.27      3.64 o 
  -3   6   3     1295.59     1422.14     10.50 o 
  -2   6   3      212.53      226.08      3.40 o 
  -1   6   3       89.30      117.13      2.72 o 
   0   6   3      990.21     1110.85      9.00 o 
   1   6   3     2399.52     2613.42     14.39 o 
   2   6   3        8.36       19.90      1.60 o 
   3   6   3      736.35      733.90      7.23 o 
   4   6   3      789.06      757.38     10.51 o 
   5   6   3      175.52      180.42      4.36 o 
   6   6   3      350.23      366.02      6.44 o 
   7   6   3      496.82      486.66     12.18 o 
   8   6   3       11.93        2.31      2.95 o 
   9   6   3      195.62      204.54      9.43 o 
  10   6   3       55.23       51.15      7.82 o 
  11   6   3        7.35       11.50      8.93 o 
  12   6   3        6.19       17.91     14.04 o 
 -14   7   3       64.21       98.27     16.41 o 
 -13   7   3       46.40       33.25     31.78 o 
 -12   7   3        0.32        1.39     14.63 o 
 -11   7   3        5.48        8.24      5.96 o 
 -10   7   3       29.17       21.59      4.29 o 
  -9   7   3      539.69      515.61     11.27 o 
  -8   7   3      197.39      155.87      5.87 o 
  -7   7   3      532.25      512.96      9.19 o 
  -6   7   3        7.96        9.29      1.80 o 
  -5   7   3      125.93      126.22      3.38 o 
  -4   7   3      162.60      155.71      3.69 o 
  -3   7   3     3482.46     3656.10     20.30 o 
  -2   7   3      429.42      481.65      5.17 o 
  -1   7   3      158.72      209.72      3.87 o 
   0   7   3     1028.54     1090.90      7.84 o 
   1   7   3        1.91        3.60      1.16 o 
   2   7   3     1041.49     1034.18     10.03 o 
   3   7   3      504.67      569.73      6.18 o 
   4   7   3      467.49      452.92      6.11 o 
   5   7   3      561.75      538.37      7.48 o 
   6   7   3       19.12       18.82      2.32 o 
   7   7   3        4.37        2.40      3.38 o 
   8   7   3      110.75      111.69      7.87 o 
   9   7   3       63.56       56.69      6.42 o 
  10   7   3       10.24       11.24      5.33 o 
  11   7   3       97.97      119.75     24.02 o 
  12   7   3       67.72       70.16     20.48 o 
 -13   8   3       44.43       58.92     15.06 o 
 -12   8   3        0.03       17.19      9.74 o 
 -11   8   3      302.57      308.17     21.85 o 
 -10   8   3      141.33      154.60     14.33 o 
  -9   8   3        1.55        9.14      4.01 o 
  -8   8   3      418.95      354.92      9.65 o 
  -7   8   3        9.93        5.75      2.41 o 
  -6   8   3       77.27       76.09      3.76 o 
  -5   8   3       10.18        8.61      1.77 o 
  -4   8   3      204.38      189.24      4.64 o 
  -3   8   3        6.62        5.84      1.42 o 
  -2   8   3      277.07      304.75      4.36 o 
  -1   8   3      169.26      201.75      3.94 o 
   0   8   3      535.04      574.78      6.80 o 
   1   8   3      448.09      436.14      6.50 o 
   2   8   3        0.12        1.02      1.30 o 
   3   8   3       20.90       17.84      2.10 o 
   4   8   3      634.31      589.57      7.68 o 
   5   8   3      865.50      822.09     10.19 o 
   6   8   3      288.85      285.38      7.77 o 
   7   8   3      249.15      220.07      8.97 o 
   8   8   3        7.82        0.29      3.62 o 
   9   8   3       24.57       23.87      4.93 o 
  10   8   3        0.09       -0.50      4.55 o 
  11   8   3        8.00        3.58     12.54 o 
  12   8   3       22.06       37.21     16.67 o 
 -13   9   3      324.73      406.76     25.80 o 
 -12   9   3        2.89       45.30     11.43 o 
 -11   9   3      104.67      118.91     32.33 o 
 -10   9   3      134.09      139.92     11.25 o 
  -9   9   3      116.92      138.95      8.61 o 
  -8   9   3      492.74      411.81     10.56 o 
  -7   9   3      814.81      755.87     13.55 o 
  -6   9   3      664.30      661.95      9.71 o 
  -5   9   3      166.55      154.67      5.03 o 
  -4   9   3      230.22      262.04      8.06 o 
  -3   9   3      170.20      155.69      4.32 o 
  -2   9   3       87.89       95.77      3.14 o 
  -1   9   3      313.21      315.05      5.09 o 
   0   9   3       28.49       46.50      2.85 o 
   1   9   3       34.63       31.13      2.85 o 
   2   9   3      212.29      224.13      5.83 o 
   3   9   3        3.83        6.11      1.65 o 
   4   9   3        0.51        0.09      1.82 o 
   5   9   3      277.89      258.62      6.47 o 
   6   9   3        2.56        2.32      1.80 o 
   7   9   3        8.92        5.32      2.95 o 
   8   9   3       61.58       60.29      6.27 o 
   9   9   3       60.84       62.42      7.00 o 
  10   9   3        3.16       -4.66      7.83 o 
  11   9   3       14.59       21.10     10.13 o 
 -13  10   3       26.43       79.79     53.66 o 
 -12  10   3       14.09       29.96     34.41 o 
 -11  10   3        7.34       26.33     29.61 o 
 -10  10   3       64.75       84.35      8.91 o 
  -9  10   3       45.91       41.48      5.53 o 
  -8  10   3      501.35      503.21     13.30 o 
  -7  10   3      226.34      242.04      8.17 o 
  -6  10   3       64.18       61.24      4.10 o 
  -5  10   3       23.92       17.83      2.53 o 
  -4  10   3      155.10      169.57      6.35 o 
  -3  10   3       23.21       21.21      2.53 o 
  -2  10   3        0.51       -0.22      1.05 o 
  -1  10   3       16.10       15.11      2.10 o 
   0  10   3      288.78      276.51      6.40 o 
   1  10   3      332.25      336.46      8.69 o 
   2  10   3      113.29      108.93      5.36 o 
   3  10   3      558.09      519.74      8.27 o 
   4  10   3      198.33      192.41      6.91 o 
   5  10   3      505.77      467.57     10.79 o 
   6  10   3      180.37      168.49      5.94 o 
   7  10   3      221.89      203.56      8.42 o 
   8  10   3       35.48       36.27      5.41 o 
   9  10   3        0.84        6.64      4.85 o 
  10  10   3        0.25       -7.94      7.94 o 
  11  10   3       65.98       77.44     13.43 o 
 -13  11   3      155.08      224.21     22.25 o 
 -12  11   3        1.00       -7.66     14.27 o 
 -11  11   3       75.57      109.73     15.75 o 
 -10  11   3       15.78       14.47      7.12 o 
  -9  11   3       20.87       13.38      5.83 o 
  -8  11   3      109.14       98.68      8.31 o 
  -7  11   3        4.90        7.91      3.61 o 
  -6  11   3       30.78       28.70      3.81 o 
  -5  11   3       21.36       22.97      2.98 o 
  -4  11   3        7.69        4.14      1.98 o 
  -3  11   3       93.61      104.79      4.96 o 
  -2  11   3       15.26        9.63      2.13 o 
  -1  11   3        3.68        1.27      1.77 o 
   0  11   3       20.26       20.13      2.64 o 
   1  11   3       25.90       26.29      3.28 o 
   2  11   3        0.36        0.47      1.93 o 
   3  11   3       34.27       33.30      3.64 o 
   4  11   3      496.68      462.03     10.39 o 
   5  11   3       66.92       66.31      5.34 o 
   6  11   3        1.24        6.21      2.87 o 
   7  11   3        1.29        3.05      2.59 o 
   8  11   3        5.44        3.91      3.56 o 
   9  11   3       46.21       42.24     10.79 o 
  10  11   3       35.27       27.37     10.67 o 
  11  11   3      102.93      112.99     15.46 o 
 -12  12   3        1.43        1.82     16.00 o 
 -11  12   3       16.98       36.88     16.91 o 
 -10  12   3       18.88       13.63      6.68 o 
  -9  12   3       11.88       11.55      5.57 o 
  -8  12   3       12.73       19.82      4.88 o 
  -7  12   3       50.50       50.21      7.11 o 
  -6  12   3       52.44       50.65      4.89 o 
  -5  12   3       91.76       93.66      5.48 o 
  -4  12   3       21.12       12.83      2.54 o 
  -3  12   3        0.82        2.96      2.07 o 
  -2  12   3       11.21       10.11      2.28 o 
  -1  12   3      123.82      108.37      6.24 o 
   0  12   3       31.10       22.64      3.24 o 
   1  12   3        1.50        1.98      2.20 o 
   2  12   3     1646.65     1608.87     19.44 o 
   3  12   3      312.84      295.52      7.10 o 
   4  12   3      223.27      217.22      6.77 o 
   5  12   3        0.73       -1.55      2.56 o 
   6  12   3      151.59      139.21      7.50 o 
   7  12   3       60.60       70.89      6.03 o 
   8  12   3        0.04       -3.78      4.43 o 
   9  12   3      101.43      109.78     15.05 o 
  10  12   3       21.92       24.10     15.78 o 
  11  12   3       74.84       91.98     22.59 o 
 -12  13   3        0.59       -3.13     12.93 o 
 -11  13   3       31.31       86.92     23.31 o 
 -10  13   3      196.31      218.34     19.12 o 
  -9  13   3       11.54        2.23      5.82 o 
  -8  13   3       77.50       67.35     10.57 o 
  -7  13   3        3.39        0.59      3.92 o 
  -6  13   3       45.09       34.70      6.22 o 
  -5  13   3       24.63       29.51      3.48 o 
  -4  13   3      300.23      255.05      7.66 o 
  -3  13   3       65.54       58.97      4.55 o 
  -2  13   3      466.78      431.10      9.73 o 
  -1  13   3      234.78      226.55      7.43 o 
   0  13   3      292.41      302.58      9.56 o 
   1  13   3     1005.85      915.34     16.28 o 
   2  13   3      456.29      426.95     10.18 o 
   3  13   3        4.49        4.35      2.75 o 
   4  13   3       60.62       71.63      6.38 o 
   5  13   3        4.06       12.41      3.56 o 
   6  13   3       91.22       92.93      8.89 o 
   7  13   3       73.42       77.12      7.10 o 
   8  13   3        0.18       13.56      6.68 o 
   9  13   3       25.76       44.34     18.52 o 
  10  13   3       27.50       42.46     18.27 o 
 -12  14   3        4.56       23.33     16.30 o 
 -11  14   3        5.48       34.11     17.92 o 
 -10  14   3       37.15       85.90     21.96 o 
  -9  14   3       16.62       28.72     16.39 o 
  -8  14   3        1.04        3.72      5.97 o 
  -7  14   3       38.61       28.72      8.05 o 
  -6  14   3        0.03       -0.30      3.60 o 
  -5  14   3     1927.04     1707.48     60.07 o 
  -4  14   3     1086.63     1054.12     15.98 o 
  -3  14   3       21.61       13.27      3.11 o 
  -2  14   3       10.26        8.83      2.72 o 
  -1  14   3       18.85       17.07      3.44 o 
   0  14   3       47.23       42.99      5.35 o 
   1  14   3      914.78      841.49     16.13 o 
   2  14   3      186.94      174.32      8.76 o 
   3  14   3       26.81       33.25      5.46 o 
   4  14   3       33.33       39.71      5.89 o 
   5  14   3        0.75        7.74      6.59 o 
   6  14   3      119.35      118.30     10.50 o 
   7  14   3        5.58       21.19      6.89 o 
   8  14   3        6.01       19.06      9.25 o 
   9  14   3        3.48       43.95     17.57 o 
  10  14   3       37.88       48.25     19.49 o 
 -11  15   3       41.25       85.67     22.60 o 
 -10  15   3        2.38       -7.48      7.48 o 
  -9  15   3        1.57       -5.50      8.09 o 
  -8  15   3      175.77      145.03     15.70 o 
  -7  15   3        5.99        6.64      6.00 o 
  -6  15   3        3.95        8.01      6.34 o 
  -5  15   3      535.42      526.56     15.59 o 
  -4  15   3       12.40        1.99      2.96 o 
  -3  15   3      144.21      133.21      9.01 o 
  -2  15   3      308.82      299.96     11.16 o 
  -1  15   3      542.26      536.08     14.55 o 
   0  15   3       28.60       17.19      4.49 o 
   1  15   3       74.57       97.58      7.27 o 
   2  15   3       25.41       27.58      4.74 o 
   3  15   3       37.10       33.55      5.71 o 
   4  15   3       95.42      118.31     12.95 o 
   5  15   3        5.00        6.62      3.70 o 
   6  15   3       26.02       27.02      6.69 o 
   7  15   3        5.21       10.03      6.18 o 
   8  15   3       79.06      123.89     23.95 o 
   9  15   3      132.02      143.44     27.48 o 
 -11  16   3        0.75      -14.16     19.51 o 
 -10  16   3        1.35        8.63     11.44 o 
  -9  16   3      275.41      264.69     27.58 o 
  -8  16   3      134.74      129.09     22.91 o 
  -7  16   3       68.87       60.36     15.40 o 
  -6  16   3        0.45        2.42      7.61 o 
  -5  16   3       93.43       90.67      9.66 o 
  -4  16   3      565.72      521.31     18.20 o 
  -3  16   3        9.43       19.13      4.59 o 
  -2  16   3      328.03      321.78     11.98 o 
  -1  16   3      136.86      127.04      9.19 o 
   0  16   3       53.17       31.09      5.34 o 
   1  16   3      167.68      163.22     10.50 o 
   2  16   3       31.77       44.45      5.57 o 
   3  16   3       26.64       28.59      5.45 o 
   4  16   3        0.16        1.29      3.67 o 
   5  16   3        0.59       -1.30      7.33 o 
   6  16   3       21.64       17.39      5.63 o 
   7  16   3       95.56      113.16     36.79 o 
   8  16   3       61.85       64.58     21.47 o 
   9  16   3        2.76       -9.24      9.24 o 
 -10  17   3        4.09       43.62     37.17 o 
  -9  17   3        0.00       -5.53      8.30 o 
  -8  17   3       62.82       59.31     17.66 o 
  -7  17   3      168.05      122.90     22.69 o 
  -6  17   3        8.82        5.84      8.66 o 
  -5  17   3        5.10        8.08      4.65 o 
  -4  17   3      371.00      363.83     16.04 o 
  -3  17   3      176.44      174.12     10.09 o 
  -2  17   3      728.41      700.61     21.65 o 
  -1  17   3      177.12      158.17     10.49 o 
   0  17   3        2.48       -2.47      3.22 o 
   1  17   3       35.95       33.81      5.74 o 
   2  17   3        9.81       15.63      4.54 o 
   3  17   3      104.29       98.39     10.01 o 
   4  17   3      315.02      361.07     14.17 o 
   5  17   3        0.63        6.85      4.93 o 
   6  17   3       16.57        8.46      8.42 o 
   7  17   3        0.71       21.98     13.42 o 
   8  17   3       26.89       43.71     19.61 o 
 -10  18   3        6.54        2.67     12.59 o 
  -9  18   3        0.02       -1.16      9.73 o 
  -8  18   3       53.58       28.23     14.15 o 
  -7  18   3       57.80       51.41     16.55 o 
  -6  18   3       68.85       49.67     16.41 o 
  -5  18   3       23.15       18.87      6.38 o 
  -4  18   3        1.25       -1.00      4.53 o 
  -3  18   3      256.79      247.56     13.56 o 
  -2  18   3       18.44       20.60      5.13 o 
  -1  18   3        1.65       -1.90      4.98 o 
   0  18   3      306.18      328.16     15.19 o 
   1  18   3       93.96       84.87      8.27 o 
   2  18   3       31.27       35.82      6.04 o 
   3  18   3       95.69      122.25     11.55 o 
   4  18   3      129.31      178.54     30.34 o 
   5  18   3        0.58       14.89     14.17 o 
   6  18   3        5.18       18.54     22.62 o 
   7  18   3       93.21      173.36     47.95 o 
   8  18   3        2.75       11.91      9.34 o 
  -9  19   3        0.01        2.76     11.11 o 
  -8  19   3       12.99       10.50     11.91 o 
  -7  19   3       28.52       35.55     15.63 o 
  -6  19   3       34.17       31.30     14.86 o 
  -5  19   3       28.35       34.64     14.45 o 
  -4  19   3       37.09       28.60      8.90 o 
  -3  19   3      499.37      475.36     19.43 o 
  -2  19   3        0.34        1.53      3.76 o 
  -1  19   3       40.70       56.56      7.42 o 
   0  19   3       16.47       11.88      4.75 o 
   1  19   3      239.90      269.15     12.44 o 
   2  19   3       39.67       55.97      9.12 o 
   3  19   3       47.60       45.10     14.22 o 
   4  19   3        0.40        3.92      9.28 o 
   5  19   3        0.04       -4.67     12.51 o 
   6  19   3        2.06        6.52      9.13 o 
   7  19   3       16.88       65.13     28.19 o 
  -8  20   3        0.32        1.11     11.09 o 
  -7  20   3        1.18        2.52     10.31 o 
  -6  20   3       12.54        8.73     11.44 o 
  -5  20   3      106.82       75.41     19.44 o 
  -4  20   3      171.49      192.21     20.81 o 
  -3  20   3      214.62      211.52     18.51 o 
  -2  20   3       32.89       21.29      7.97 o 
  -1  20   3       29.71       17.43      6.14 o 
   0  20   3       22.98       20.06      6.49 o 
   1  20   3      158.97      146.16     39.57 o 
   2  20   3       33.36       31.61     13.94 o 
   3  20   3        0.18        6.28     10.04 o 
   4  20   3      150.87      192.82     37.90 o 
   5  20   3       58.61       18.12     36.49 o 
   6  20   3       75.22       67.32     25.32 o 
  -7  21   3       50.57       45.42     17.39 o 
  -6  21   3       93.34       73.40     20.76 o 
  -5  21   3       19.06       17.84     11.80 o 
  -4  21   3        1.86        1.21      5.43 o 
  -3  21   3        2.85       13.15     12.22 o 
  -2  21   3        1.13        6.57      6.49 o 
  -1  21   3       23.58        2.86      6.89 o 
   0  21   3       86.77       92.05     14.14 o 
   1  21   3       64.09       81.79     13.81 o 
   2  21   3       16.28       17.95     10.52 o 
   3  21   3       14.06       17.71     12.67 o 
   4  21   3        0.49        7.96     10.06 o 
   5  21   3        8.07       28.73     41.32 o 
   6  21   3       12.96        7.93     18.72 o 
  -6  22   3        1.93       -1.10     10.65 o 
  -5  22   3      260.20      295.29     32.04 o 
  -4  22   3        0.32        2.78     10.03 o 
  -3  22   3       26.00       45.35     17.01 o 
  -2  22   3       26.85       18.43      9.37 o 
  -1  22   3       36.23       57.15     11.79 o 
   0  22   3        1.15       -5.80      5.80 o 
   1  22   3       24.08       20.71      8.64 o 
   2  22   3        3.42       16.21     11.66 o 
   3  22   3        3.66        5.61     10.64 o 
   4  22   3       43.75       34.98     15.81 o 
  -5  23   3      105.03      112.57     25.09 o 
  -4  23   3      218.61      207.72     33.19 o 
  -3  23   3        0.79       13.83      8.57 o 
  -2  23   3      112.80      146.34     18.85 o 
  -1  23   3        9.62        8.54      9.21 o 
   0  23   3        6.91        7.90      7.71 o 
   2  23   3       31.17       34.18     14.87 o 
   3  23   3       15.54        7.62     12.66 o 
  -2  24   3       45.66       36.29     11.68 o 
  -1  24   3       38.76       32.82     11.38 o 
   0  24   3       54.29       45.42     12.71 o 
 -14   0   4        0.99       20.83     14.83 o 
 -13   0   4       11.09       20.18      9.90 o 
 -12   0   4      130.81      140.58     16.03 o 
 -11   0   4      452.70      464.56     17.44 o 
 -10   0   4       90.23       80.38      9.03 o 
  -9   0   4      401.07      380.97     12.45 o 
  -8   0   4     2043.87     2053.98     23.38 o 
  -7   0   4      716.72      685.53      9.91 o 
  -6   0   4        0.74        0.49      1.62 o 
  -5   0   4      312.37      353.28      5.93 o 
  -4   0   4     7551.53     8050.18     41.27 o 
  -3   0   4      569.30      623.05      5.90 o 
  -2   0   4     2311.12     2303.63     19.06 o 
  -1   0   4      384.52      406.65      5.32 o 
   0   0   4     3272.28     3186.57     20.05 o 
   1   0   4     1069.19     1166.56     11.87 o 
   2   0   4      715.41      703.53      9.99 o 
   3   0   4      485.14      499.06      8.15 o 
   4   0   4     3355.19     3398.92     25.58 o 
   5   0   4      158.76      159.52      6.90 o 
   6   0   4      139.67      133.87      6.93 o 
   7   0   4       76.71       90.73      7.09 o 
   8   0   4      230.51      223.29     11.78 o 
   9   0   4        6.19        5.25      4.13 o 
  10   0   4      191.79      193.68     14.12 o 
  11   0   4        5.17       15.79     14.73 o 
  12   0   4        8.18       35.48     16.28 o 
 -14   1   4       20.06       14.16      9.62 o 
 -13   1   4        4.38        4.92      7.27 o 
 -12   1   4       21.68       30.29      7.73 o 
 -11   1   4       11.01       13.34      3.73 o 
 -10   1   4      462.62      456.32     11.66 o 
  -9   1   4       10.84        6.26      2.87 o 
  -8   1   4       86.62       88.79      3.38 o 
  -7   1   4      341.27      330.85      4.97 o 
  -6   1   4      786.13      852.31      7.25 o 
  -5   1   4     2039.67     2057.45     10.62 o 
  -4   1   4      191.77      171.34      3.14 o 
  -3   1   4     1253.30     1344.31      8.65 o 
  -2   1   4      503.41      519.41      4.27 o 
  -1   1   4       31.36       34.95      1.50 o 
   0   1   4      134.20      134.66      2.31 o 
   1   1   4       22.76       17.95      1.17 o 
   2   1   4      250.66      296.09      4.13 o 
   3   1   4        0.04        1.22      0.89 o 
   4   1   4       73.93       92.07      2.70 o 
   5   1   4       85.93       72.67      3.90 o 
   6   1   4        1.25        0.51      1.55 o 
   7   1   4      541.78      526.50      9.79 o 
   8   1   4      303.15      300.36      9.40 o 
   9   1   4        6.44        3.16      2.99 o 
  10   1   4        3.39        9.57      8.31 o 
  11   1   4       39.32       28.51      8.74 o 
  12   1   4       44.11       69.38     26.14 o 
 -14   2   4       58.80       58.56     10.63 o 
 -13   2   4        0.17        0.70      8.94 o 
 -12   2   4        0.19       -3.48      5.09 o 
 -11   2   4       12.07        7.05      3.29 o 
 -10   2   4        5.05        8.01      3.09 o 
  -9   2   4       12.18        8.44      2.64 o 
  -8   2   4      446.44      457.42      7.28 o 
  -7   2   4      395.39      374.92      4.98 o 
  -6   2   4      179.56      197.55      4.05 o 
  -5   2   4     1032.93     1206.18      7.73 o 
  -4   2   4       75.82       74.51      2.28 o 
  -3   2   4      489.83      515.71      5.55 o 
  -2   2   4        9.98       13.60      1.02 o 
  -1   2   4       95.32       85.36      1.76 o 
   0   2   4        9.49        8.95      0.78 o 
   1   2   4       26.16       21.84      1.09 o 
   2   2   4     1077.89     1162.89      7.63 o 
   3   2   4       54.74       65.59      1.96 o 
   4   2   4        0.02        0.29      0.89 o 
   5   2   4       93.02       90.58      3.93 o 
   6   2   4      371.89      373.30      8.19 o 
   7   2   4      236.82      218.10      6.78 o 
   8   2   4        2.74        3.61      2.95 o 
   9   2   4        5.85        6.72      3.54 o 
  10   2   4      161.57      179.03     10.87 o 
  11   2   4       49.12      172.64     41.19 o 
  12   2   4        0.29        9.82      9.22 o 
 -14   3   4        5.53       14.68     10.93 o 
 -13   3   4        5.12       -4.87      9.46 o 
 -12   3   4       44.36       48.35      9.13 o 
 -11   3   4       94.41      101.79      7.16 o 
 -10   3   4        1.16        0.88      2.58 o 
  -9   3   4      224.72      220.96      6.25 o 
  -8   3   4       21.36       21.57      2.64 o 
  -7   3   4        0.05       -0.88      1.46 o 
  -6   3   4       13.30        7.37      1.25 o 
  -5   3   4     3572.38     3496.41     15.85 o 
  -4   3   4     2425.03     2546.35     15.77 o 
  -3   3   4        7.27       11.43      1.23 o 
  -2   3   4      914.86      935.94      5.71 o 
  -1   3   4       43.78       39.64      1.31 o 
   0   3   4     1579.91     1577.61      9.04 o 
   1   3   4     2908.74     3056.58     13.21 o 
   2   3   4      113.73      122.51      2.19 o 
   3   3   4      185.55      196.39      2.80 o 
   4   3   4      415.83      461.86      4.90 o 
   5   3   4       27.74       30.83      2.43 o 
   6   3   4      457.01      409.84      7.80 o 
   7   3   4      915.75      880.54     11.96 o 
   8   3   4       63.22       58.03      5.58 o 
   9   3   4       53.48       60.88      7.39 o 
  10   3   4      148.03      140.35     21.74 o 
  11   3   4       21.85       26.65     25.38 o 
  12   3   4        1.33       53.88     12.69 o 
 -14   4   4        0.00        7.39      7.88 o 
 -13   4   4        3.63       -6.48      6.48 o 
 -12   4   4        2.48       14.25      7.47 o 
 -11   4   4       97.33       79.37      7.39 o 
 -10   4   4        0.12        3.35      2.73 o 
  -9   4   4       10.30       10.87      2.70 o 
  -8   4   4       46.54       47.99      3.77 o 
  -7   4   4       19.26       16.69      1.82 o 
  -6   4   4      990.73      994.45      8.39 o 
  -5   4   4     1703.58     1789.25     10.37 o 
  -4   4   4     2566.54     2720.65     16.75 o 
  -3   4   4       14.16       23.64      1.10 o 
  -2   4   4      171.88      156.67      2.33 o 
  -1   4   4       11.80        9.54      0.91 o 
   0   4   4      411.80      421.26      4.19 o 
   1   4   4      209.18      217.48      3.32 o 
   2   4   4     2847.75     3022.39     14.12 o 
   3   4   4      318.78      358.53      3.96 o 
   4   4   4        6.67        8.89      1.18 o 
   5   4   4       65.94       78.76      3.20 o 
   6   4   4      252.40      249.73      6.32 o 
   7   4   4       66.00       57.80      4.39 o 
   8   4   4      324.53      283.17      9.89 o 
   9   4   4       80.21       67.91      8.46 o 
  10   4   4       35.52       29.46      7.15 o 
  11   4   4       34.60       48.84     25.89 o 
  12   4   4       14.52       25.47     26.48 o 
 -14   5   4       38.25       60.95     14.83 o 
 -13   5   4        1.07       15.87      7.38 o 
 -12   5   4      166.01      194.15     14.06 o 
 -11   5   4        2.20        1.22      4.53 o 
 -10   5   4      111.03      119.21      6.80 o 
  -9   5   4        4.62        7.27      2.83 o 
  -8   5   4        0.13        1.55      1.95 o 
  -7   5   4      182.62      162.87      4.76 o 
  -6   5   4        6.65        5.59      1.63 o 
  -5   5   4     1900.64     1959.26     11.38 o 
  -4   5   4     1540.60     1594.45      9.77 o 
  -3   5   4        5.57        7.22      0.82 o 
  -2   5   4      392.99      439.22      4.81 o 
  -1   5   4        8.82       10.55      1.02 o 
   0   5   4      533.12      586.73      7.52 o 
   1   5   4     8767.49     9277.86     46.47 o 
   2   5   4     7053.61     7451.48     32.80 o 
   3   5   4      259.86      275.30      3.55 o 
   4   5   4      227.27      209.88      3.89 o 
   5   5   4       85.88       91.02      3.88 o 
   6   5   4     1826.77     1724.27     17.20 o 
   7   5   4      347.36      309.03      8.25 o 
   8   5   4       62.33       60.65      5.83 o 
   9   5   4       21.03       14.10      4.74 o 
  10   5   4        8.51        2.93      7.58 o 
  11   5   4       13.09        8.96      6.91 o 
  12   5   4        2.29       -4.97     14.03 o 
 -14   6   4       67.51       91.47     28.52 o 
 -13   6   4        0.18       14.07     14.39 o 
 -12   6   4       48.57       74.36     14.67 o 
 -11   6   4      194.45      210.40     16.95 o 
 -10   6   4      224.65      215.48      8.98 o 
  -9   6   4       17.55       22.49      3.03 o 
  -8   6   4      170.46      173.69      6.17 o 
  -7   6   4      117.25      108.66      4.95 o 
  -6   6   4       19.05       31.90      2.30 o 
  -5   6   4       36.61       43.61      2.13 o 
  -4   6   4       96.70      106.32      2.83 o 
  -3   6   4      337.18      445.10      5.05 o 
  -2   6   4      924.05      970.26      7.78 o 
  -1   6   4       32.97       35.92      1.56 o 
   0   6   4     1061.57     1101.61      9.74 o 
   1   6   4     1386.96     1481.79     13.07 o 
   2   6   4     3208.40     3465.32     25.24 o 
   3   6   4        3.39        6.72      1.00 o 
   4   6   4        8.27        5.06      1.61 o 
   5   6   4       76.56       64.85      3.53 o 
   6   6   4       34.81       39.61      3.31 o 
   7   6   4       47.92       37.33      4.26 o 
   8   6   4      106.62       92.55      7.34 o 
   9   6   4       28.32       34.75      5.70 o 
  10   6   4        8.06       24.56     11.95 o 
  11   6   4       15.41       14.12      9.57 o 
  12   6   4       46.99       54.42     20.33 o 
 -14   7   4       14.59       28.94     18.19 o 
 -13   7   4        0.11       -8.63      8.63 o 
 -12   7   4      149.60      109.04     28.04 o 
 -11   7   4      399.14      400.51     23.47 o 
 -10   7   4       13.51       14.00      4.75 o 
  -9   7   4       89.58       83.73      6.15 o 
  -8   7   4       97.99      111.98      6.60 o 
  -7   7   4      325.13      298.02      6.79 o 
  -6   7   4      565.88      536.55      7.51 o 
  -5   7   4       65.51       84.37      3.31 o 
  -4   7   4      892.68      909.13      9.21 o 
  -3   7   4       41.80       46.19      2.09 o 
  -2   7   4     1253.33     1325.65      9.71 o 
  -1   7   4      403.60      402.07      4.80 o 
   0   7   4       35.69       23.22      1.86 o 
   1   7   4     5802.90     6103.51     34.26 o 
   2   7   4      844.61      925.12      9.93 o 
   3   7   4       49.23       56.47      3.21 o 
   4   7   4      336.53      332.18      5.21 o 
   5   7   4        0.25        1.42      1.40 o 
   6   7   4      448.65      450.32      9.11 o 
   7   7   4      130.84      126.48      7.43 o 
   8   7   4        1.88       -2.16      2.81 o 
   9   7   4      124.24      128.39     10.20 o 
  10   7   4       28.36       38.50     10.31 o 
  11   7   4        6.43       10.19      8.79 o 
 -14   8   4       30.97       89.59     38.56 o 
 -13   8   4        5.06       20.91     33.22 o 
 -12   8   4        8.51       39.39     12.16 o 
 -11   8   4       38.02       58.48     12.67 o 
 -10   8   4      165.81      163.36     15.17 o 
  -9   8   4        9.40        9.24      3.54 o 
  -8   8   4      147.42      139.08      7.04 o 
  -7   8   4      456.33      377.57      8.63 o 
  -6   8   4       49.28       55.75      3.58 o 
  -5   8   4        3.81        6.31      2.40 o 
  -4   8   4      658.13      672.74      8.04 o 
  -3   8   4      577.91      577.94      6.43 o 
  -2   8   4       41.25       41.12      2.23 o 
  -1   8   4      118.15      133.07      3.13 o 
   0   8   4       30.42       41.02      2.47 o 
   1   8   4      321.18      347.64      6.17 o 
   2   8   4      112.30      122.77      3.97 o 
   3   8   4      548.37      571.11      8.60 o 
   4   8   4      337.96      334.27      7.54 o 
   5   8   4       87.91       85.91      3.18 o 
   6   8   4      210.72      177.27      6.13 o 
   7   8   4       43.32       38.04      5.05 o 
   8   8   4        6.69       14.96      4.21 o 
   9   8   4       14.86       21.76      5.82 o 
  10   8   4        0.09        9.57      8.16 o 
  11   8   4       35.71       33.51     16.53 o 
 -13   9   4      172.07      259.21     41.77 o 
 -12   9   4        7.28       26.61     14.88 o 
 -11   9   4      127.02      138.73     18.40 o 
 -10   9   4        3.96       -3.16      4.14 o 
  -9   9   4      273.10      223.93      9.59 o 
  -8   9   4       34.50       24.93      3.90 o 
  -7   9   4      194.58      171.46      6.27 o 
  -6   9   4       64.40       47.06      4.17 o 
  -5   9   4        4.33        8.20      2.00 o 
  -4   9   4       25.18       28.32      2.42 o 
  -3   9   4      544.72      544.92      7.26 o 
  -2   9   4      442.94      479.51      6.15 o 
  -1   9   4       76.41       71.51      2.70 o 
   0   9   4      148.85      147.58      4.58 o 
   1   9   4      851.50      774.59     10.14 o 
   2   9   4      323.09      312.49      6.48 o 
   3   9   4      228.51      226.37      8.00 o 
   4   9   4      142.87      150.13      5.26 o 
   5   9   4      124.34      105.95      6.41 o 
   6   9   4       25.97       25.63      2.96 o 
   7   9   4       28.27       26.48      4.77 o 
   8   9   4      106.24      106.21      8.83 o 
   9   9   4       31.77       26.27      5.96 o 
  10   9   4       11.36       14.78      7.46 o 
  11   9   4        3.27        4.07     12.96 o 
 -13  10   4        0.16       -2.45      9.95 o 
 -12  10   4       66.28      191.14     52.87 o 
 -11  10   4       76.30      124.65     16.43 o 
 -10  10   4       32.49       57.40     13.91 o 
  -9  10   4        3.54        1.33      3.28 o 
  -8  10   4      629.95      577.34     14.30 o 
  -7  10   4      296.66      256.64      9.09 o 
  -6  10   4       13.28       11.51      2.66 o 
  -5  10   4      252.11      253.32      6.64 o 
  -4  10   4       36.94       38.27      3.53 o 
  -3  10   4       56.57       53.02      3.73 o 
  -2  10   4      121.85      120.41      3.40 o 
  -1  10   4      467.14      465.85      7.06 o 
   0  10   4      209.35      165.91      4.97 o 
   1  10   4      229.02      214.94      5.64 o 
   2  10   4      779.87      795.70     10.59 o 
   3  10   4       46.88       44.89      4.22 o 
   4  10   4      160.34      141.96      6.70 o 
   5  10   4      233.97      233.27      8.80 o 
   6  10   4       68.86       70.39      6.75 o 
   7  10   4        2.16        3.25      3.06 o 
   8  10   4       91.05       80.72      7.58 o 
   9  10   4       26.04       31.87      8.27 o 
  10  10   4        5.19        6.00      9.20 o 
  11  10   4        0.16       -3.38     11.87 o 
 -13  11   4      125.53      122.64     27.65 o 
 -12  11   4      268.64      362.49     42.50 o 
 -11  11   4        0.92       -0.60      7.82 o 
 -10  11   4       90.42      106.31     10.03 o 
  -9  11   4       70.28       45.56      7.90 o 
  -8  11   4      273.51      266.47     11.36 o 
  -7  11   4        0.02       -0.36      2.36 o 
  -6  11   4        0.71        2.69      2.17 o 
  -5  11   4       58.09       65.79      4.32 o 
  -4  11   4       66.06       72.62      4.55 o 
  -3  11   4      652.58      637.75     10.47 o 
  -2  11   4       75.95       71.61      3.78 o 
  -1  11   4       87.82       90.73      3.67 o 
   0  11   4     3252.48     3091.92     29.52 o 
   1  11   4      872.33      845.20     11.94 o 
   2  11   4     1851.82     1841.39     16.31 o 
   3  11   4        0.39        0.72      2.35 o 
   4  11   4       70.45       62.68      6.22 o 
   5  11   4       22.16       20.38      5.66 o 
   6  11   4       12.06       15.90      3.45 o 
   7  11   4       29.18       21.55      5.73 o 
   8  11   4        0.61        0.40      4.58 o 
   9  11   4       78.34       88.74     11.57 o 
  10  11   4       31.77       27.25     10.71 o 
 -12  12   4      223.45      318.36     23.22 o 
 -11  12   4        0.85       32.02     11.50 o 
 -10  12   4       45.05       40.27      8.22 o 
  -9  12   4        0.41        8.01      6.34 o 
  -8  12   4      194.81      172.27     12.77 o 
  -7  12   4      384.62      375.87     13.06 o 
  -6  12   4        0.23        4.71      2.48 o 
  -5  12   4      647.59      583.12     12.06 o 
  -4  12   4       18.22       20.67      2.95 o 
  -3  12   4      107.07      112.46      5.58 o 
  -2  12   4       92.39       96.58      5.31 o 
  -1  12   4       19.80       26.60      3.03 o 
   0  12   4      531.57      525.87      9.79 o 
   1  12   4      154.33      142.29      5.49 o 
   2  12   4     1137.23     1059.66     14.05 o 
   3  12   4       68.41       69.87      4.88 o 
   4  12   4      163.04      157.70      7.44 o 
   5  12   4       58.67       62.83      5.52 o 
   6  12   4       94.35       92.06      7.19 o 
   7  12   4      235.60      252.88     10.35 o 
   8  12   4        7.51       22.28      6.05 o 
   9  12   4        5.08        3.69      8.77 o 
  10  12   4        4.49       13.34      9.50 o 
 -12  13   4       44.63       85.17     16.21 o 
 -11  13   4      209.11      248.35     35.56 o 
 -10  13   4       64.38       64.17     13.43 o 
  -9  13   4        2.72       -1.31      5.68 o 
  -8  13   4       44.59       41.22     29.43 o 
  -7  13   4       39.44       44.65      6.90 o 
  -6  13   4      101.31       83.29      8.84 o 
  -5  13   4      124.75      114.24      7.31 o 
  -4  13   4      279.82      250.46      7.29 o 
  -3  13   4      214.92      215.24      6.75 o 
  -2  13   4        2.21       -1.13      1.78 o 
  -1  13   4      136.94      144.22      6.71 o 
   0  13   4      259.83      232.38      6.93 o 
   1  13   4     2037.86     1978.22     22.60 o 
   2  13   4       95.49      108.49      6.49 o 
   3  13   4       49.71       50.79      4.64 o 
   4  13   4        1.83        3.85      2.77 o 
   5  13   4       27.40       22.21      3.99 o 
   6  13   4       28.95       39.71      6.28 o 
   7  13   4       15.40       10.47      4.69 o 
   8  13   4      121.20      130.46     15.26 o 
   9  13   4        7.54       17.24     15.19 o 
  10  13   4       96.64      122.80     24.79 o 
 -12  14   4        2.44      -13.68     13.68 o 
 -11  14   4        0.61      -10.51     10.51 o 
 -10  14   4      334.52      361.21     35.00 o 
  -9  14   4       86.93       95.52     13.41 o 
  -8  14   4      159.07      139.62     14.99 o 
  -7  14   4        9.27       10.16      7.67 o 
  -6  14   4      191.10      178.97      9.92 o 
  -5  14   4      137.24      131.07      9.28 o 
  -4  14   4       35.98       30.78      4.37 o 
  -3  14   4       27.48       28.18      3.69 o 
  -2  14   4        3.07        4.46      2.56 o 
  -1  14   4       64.49       58.60      4.97 o 
   0  14   4       45.91       38.39      5.00 o 
   1  14   4      191.66      188.03      7.48 o 
   2  14   4       21.19       21.48      3.79 o 
   3  14   4        9.75        7.84      3.42 o 
   4  14   4       47.82       55.75      5.91 o 
   5  14   4       22.52       22.69      5.27 o 
   6  14   4        5.23        4.77      3.57 o 
   7  14   4        2.47        6.78      8.96 o 
   8  14   4       60.85       -2.42     15.78 o 
   9  14   4       12.93        7.73     15.72 o 
 -10  15   4       12.84       10.39     11.06 o 
  -9  15   4      153.91      152.26     24.56 o 
  -8  15   4        6.21        7.85      7.27 o 
  -7  15   4       10.62        3.00      6.10 o 
  -6  15   4      213.05      195.98     12.89 o 
  -5  15   4       25.72       25.22      5.08 o 
  -4  15   4       21.56       16.88      4.29 o 
  -3  15   4       26.97       24.27      4.28 o 
  -2  15   4        1.89       -0.07      4.09 o 
  -1  15   4       85.54       70.51      7.20 o 
   0  15   4       73.75       65.44      7.79 o 
   1  15   4        7.54        4.13      3.37 o 
   2  15   4      101.06       97.46      7.66 o 
   3  15   4        5.66        8.02      3.95 o 
   4  15   4       33.42       37.43      6.07 o 
   5  15   4        9.41       12.53      5.46 o 
   6  15   4        9.87       16.40      5.86 o 
   7  15   4        7.81        8.89      6.96 o 
   8  15   4       16.06        6.75     15.01 o 
   9  15   4       61.52       56.37     21.03 o 
 -11  16   4        7.25       19.49     10.77 o 
 -10  16   4       52.28       28.21     13.62 o 
  -9  16   4      210.72      176.56     27.48 o 
  -8  16   4       13.13        6.93      9.46 o 
  -7  16   4        0.64       -4.20      5.48 o 
  -6  16   4       44.33       24.93     11.35 o 
  -5  16   4       14.07        8.27      4.67 o 
  -4  16   4      102.38       81.69      9.45 o 
  -3  16   4       86.62       90.61      7.84 o 
  -2  16   4      274.74      286.67     11.48 o 
  -1  16   4       66.28       63.05      7.07 o 
   0  16   4      169.82      147.75      9.00 o 
   1  16   4       61.50       69.88      6.82 o 
   2  16   4        9.82       12.65      4.08 o 
   3  16   4        0.45        0.87      3.77 o 
   4  16   4      173.53      199.67     11.96 o 
   5  16   4      168.69      204.36     12.04 o 
   6  16   4      304.07      285.71     41.14 o 
   7  16   4       94.37       98.99     29.14 o 
   8  16   4       45.30       32.96     19.16 o 
   9  16   4        1.12       -8.35     13.42 o 
 -10  17   4        9.43        3.80     10.25 o 
  -9  17   4        0.75        2.14     10.65 o 
  -8  17   4      341.58      303.86     30.26 o 
  -7  17   4        8.25       -1.05      8.64 o 
  -6  17   4       41.02       25.39      8.69 o 
  -5  17   4       22.54        7.76      8.13 o 
  -4  17   4      195.18      192.21     13.39 o 
  -3  17   4      288.83      281.25     17.97 o 
  -2  17   4        2.16        9.10      4.12 o 
  -1  17   4       20.06       12.53      4.32 o 
   0  17   4        0.06        5.09      4.40 o 
   1  17   4      359.36      406.24     12.98 o 
   2  17   4      100.93      109.62      8.37 o 
   3  17   4       66.19       78.24     12.42 o 
   4  17   4       10.57       15.48      4.96 o 
   5  17   4      152.14      204.19     28.18 o 
   6  17   4       45.47       46.92     19.15 o 
   7  17   4       13.36       38.42     14.72 o 
   8  17   4        7.40      -13.25     14.55 o 
 -10  18   4       10.10        6.70     13.05 o 
  -9  18   4       68.14       59.71     19.47 o 
  -8  18   4       28.87       19.01     13.59 o 
  -7  18   4        6.14       -3.42      7.98 o 
  -6  18   4       14.39        2.56      8.33 o 
  -5  18   4        0.91       -2.79      4.47 o 
  -4  18   4       26.09       23.83      6.39 o 
  -3  18   4       55.91       52.04      8.61 o 
  -2  18   4       96.94       98.80     10.93 o 
  -1  18   4        0.96        9.73      4.52 o 
   0  18   4      120.38      132.14     10.23 o 
   1  18   4       65.13       68.08      7.96 o 
   2  18   4      531.34      610.54     39.29 o 
   3  18   4       15.02       20.97     13.56 o 
   4  18   4        1.02       39.70     38.95 o 
   5  18   4       97.72      132.07     26.78 o 
   6  18   4       16.59       29.07     13.96 o 
   7  18   4       72.00      110.02     48.94 o 
  -9  19   4       66.74       69.43     20.65 o 
  -8  19   4      151.71       92.03     22.16 o 
  -7  19   4       95.47       66.84     19.48 o 
  -6  19   4      382.43      406.17     35.13 o 
  -5  19   4       33.89       18.02     10.56 o 
  -4  19   4      154.73      159.72     17.56 o 
  -3  19   4        0.10        6.00      5.98 o 
  -2  19   4        1.53       -4.02      4.46 o 
  -1  19   4      234.75      218.23     12.29 o 
   0  19   4       58.07       59.67      8.81 o 
   1  19   4       17.28       19.40      6.36 o 
   2  19   4        1.43       13.96     14.51 o 
   3  19   4       38.73       47.72     11.58 o 
   4  19   4       52.91       94.98     38.96 o 
   5  19   4       36.83       27.14     12.05 o 
   6  19   4       45.74       33.45     12.09 o 
   7  19   4       33.64       41.13     17.68 o 
  -8  20   4       16.37       11.54     14.04 o 
  -7  20   4      110.76       99.19     22.55 o 
  -6  20   4       96.36       94.90     22.20 o 
  -5  20   4       93.03      110.66     22.65 o 
  -4  20   4        0.53        2.09      5.69 o 
  -3  20   4        3.60        5.53      6.84 o 
  -2  20   4       65.92       84.49     13.69 o 
  -1  20   4        0.27       -1.84      4.63 o 
   0  20   4        0.22        1.31      5.07 o 
   1  20   4        1.94       -0.36      5.44 o 
   2  20   4        4.76       -1.34      7.30 o 
   3  20   4       14.10       43.22     22.87 o 
   4  20   4       12.16       25.11     21.36 o 
   5  20   4       23.81       41.44     12.37 o 
   6  20   4       18.74       25.07     19.38 o 
  -7  21   4       72.06       73.22     21.42 o 
  -6  21   4       69.24       27.25     14.19 o 
  -5  21   4       20.32       12.96     11.21 o 
  -4  21   4        3.50       10.29      6.75 o 
  -3  21   4       87.19       93.54     17.33 o 
  -2  21   4        7.61        6.83      6.49 o 
  -1  21   4        0.97       -0.02      5.88 o 
   0  21   4       13.37       30.11     18.08 o 
   1  21   4       32.48       55.12     19.03 o 
   2  21   4       59.37       44.04     16.82 o 
   3  21   4      153.37      406.54     34.99 o 
   4  21   4       17.56       14.66     12.47 o 
   5  21   4       42.24       74.53     20.47 o 
  -6  22   4      104.32      115.00     25.54 o 
  -5  22   4       45.65       40.29     16.96 o 
  -4  22   4        2.10       -1.88      6.16 o 
  -3  22   4       11.06       14.83      7.47 o 
  -2  22   4       33.83       38.32     18.97 o 
  -1  22   4       21.49        1.09     25.89 o 
   0  22   4       75.56       64.54     20.96 o 
   1  22   4        1.32       -8.31      8.47 o 
   2  22   4        3.31       -7.70      7.70 o 
   3  22   4        0.13       10.41     17.97 o 
   4  22   4        1.03       12.33      9.03 o 
  -4  23   4        5.41       11.66     14.38 o 
  -3  23   4        1.37       -3.54      6.65 o 
  -2  23   4       64.43       77.63     14.83 o 
  -1  23   4       15.24       19.64     15.58 o 
   0  23   4       29.91       31.84     10.48 o 
   1  23   4      190.60      306.48     32.56 o 
   2  23   4       86.39       69.54     19.70 o 
 -14   1   5       20.11       31.63      8.75 o 
 -13   1   5      205.76      220.75     12.56 o 
 -12   1   5       12.89       16.27      5.94 o 
 -11   1   5       98.52       97.87      7.22 o 
 -10   1   5        0.26        2.59      3.17 o 
  -9   1   5      991.70      876.58     13.12 o 
  -8   1   5     2830.86     2628.33     21.48 o 
  -7   1   5      355.92      352.26      5.17 o 
  -6   1   5     2148.92     2128.44     11.49 o 
  -5   1   5      103.13      103.95      2.84 o 
  -4   1   5     1171.11     1286.40      8.94 o 
  -3   1   5     1688.10     1807.14      9.75 o 
  -2   1   5      173.61      181.25      2.83 o 
  -1   1   5       12.15       15.87      1.18 o 
   0   1   5      680.34      676.39      5.80 o 
   1   1   5        0.83        3.23      0.78 o 
   2   1   5      489.29      507.64      5.94 o 
   3   1   5       38.15       43.10      2.22 o 
   4   1   5      375.27      372.94      6.53 o 
   5   1   5       39.50       34.60      3.21 o 
   6   1   5      364.26      354.81      8.36 o 
   7   1   5        6.42        5.21      2.83 o 
   8   1   5        0.00        0.31      2.77 o 
   9   1   5        5.91        3.33      3.61 o 
  10   1   5      218.06      236.91     14.17 o 
  11   1   5       39.44       35.12     11.00 o 
  12   1   5        0.10       10.16     15.09 o 
 -14   2   5       15.09       26.03      8.96 o 
 -13   2   5        8.36       12.84      6.56 o 
 -12   2   5        1.07       -0.16      5.25 o 
 -11   2   5      125.23      127.70      7.98 o 
 -10   2   5       48.64       47.35      5.28 o 
  -9   2   5        0.59        1.74      2.35 o 
  -8   2   5      126.44      114.86      4.75 o 
  -7   2   5        4.23        6.90      1.68 o 
  -6   2   5      104.94      103.71      3.20 o 
  -5   2   5     1176.23     1196.82      8.95 o 
  -4   2   5      784.86      862.13      7.84 o 
  -3   2   5      721.13      838.15      7.30 o 
  -2   2   5      952.40      967.54      6.19 o 
  -1   2   5       30.98       43.72      1.58 o 
   0   2   5      382.44      355.02      3.65 o 
   1   2   5      188.97      221.19      2.80 o 
   2   2   5     1011.16     1088.25      7.26 o 
   3   2   5       39.93       47.68      2.33 o 
   4   2   5      238.17      230.59      4.98 o 
   5   2   5       99.46       78.42      4.53 o 
   6   2   5      205.58      189.71      6.29 o 
   7   2   5      191.30      192.21      7.44 o 
   8   2   5        5.22        6.25      3.37 o 
   9   2   5       46.11       47.46      5.85 o 
  10   2   5        2.43        4.48      7.45 o 
  11   2   5      126.63      128.92     17.58 o 
  12   2   5       54.48      113.52     45.97 o 
 -14   3   5        9.15       16.08      7.89 o 
 -13   3   5        5.27       10.52      7.48 o 
 -12   3   5       23.61       33.37      6.83 o 
 -11   3   5       48.10       55.82      5.84 o 
 -10   3   5       76.68       75.92      6.04 o 
  -9   3   5        0.89        2.09      2.53 o 
  -8   3   5      594.28      547.53      7.97 o 
  -7   3   5      151.87      152.79      4.13 o 
  -6   3   5     1482.97     1481.29     12.10 o 
  -5   3   5       69.11       87.35      3.04 o 
  -4   3   5      109.50       95.46      2.96 o 
  -3   3   5      484.95      515.40      5.57 o 
  -2   3   5      224.89      240.85      3.27 o 
  -1   3   5     1472.05     1562.99     10.23 o 
   0   3   5     4064.68     4490.69     17.85 o 
   1   3   5      829.40      860.71      5.60 o 
   2   3   5        2.24        5.35      1.11 o 
   3   3   5      295.12      320.59      4.07 o 
   4   3   5        6.89        3.67      1.27 o 
   5   3   5      748.99      727.43      9.80 o 
   6   3   5        0.39        4.06      2.29 o 
   7   3   5      722.88      713.88     13.87 o 
   8   3   5       59.68       63.88      7.17 o 
   9   3   5      160.32      144.69     10.97 o 
  10   3   5       90.60      149.87     44.78 o 
  11   3   5       78.67       83.41     29.25 o 
 -14   4   5        6.81        2.74      9.73 o 
 -13   4   5       66.47       76.02     11.65 o 
 -12   4   5       79.15       84.11      9.99 o 
 -11   4   5       34.96       49.23      6.92 o 
 -10   4   5       45.65       46.52      4.73 o 
  -9   4   5       62.59       57.33      4.17 o 
  -8   4   5       11.05       10.32      2.31 o 
  -7   4   5        6.26        4.89      1.81 o 
  -6   4   5      100.17      103.00      3.57 o 
  -5   4   5      292.36      296.81      5.20 o 
  -4   4   5       12.62       26.36      1.76 o 
  -3   4   5     1041.70     1171.87      7.45 o 
  -2   4   5      577.45      630.64      5.48 o 
  -1   4   5        1.73        2.10      0.75 o 
   0   4   5     4276.99     4772.77     24.76 o 
   1   4   5     1303.66     1397.92     10.24 o 
   2   4   5      408.78      404.71      4.13 o 
   3   4   5      153.49      182.10      2.89 o 
   4   4   5       75.51       83.31      3.23 o 
   5   4   5     1201.61     1197.54     12.50 o 
   6   4   5       61.05       60.02      4.39 o 
   7   4   5        3.65        6.54      2.58 o 
   8   4   5       26.73       24.89      4.54 o 
   9   4   5        0.07       -1.63      3.72 o 
  10   4   5       15.62       20.81      9.22 o 
  11   4   5      207.42      226.74     23.15 o 
 -14   5   5        8.92       31.08     11.14 o 
 -13   5   5       48.29       55.88     20.52 o 
 -12   5   5       18.02       14.66      9.15 o 
 -11   5   5      205.76      231.57     12.85 o 
 -10   5   5        0.28        2.09      2.33 o 
  -9   5   5       19.90       20.68      3.46 o 
  -8   5   5        4.07        6.31      2.29 o 
  -7   5   5        9.77       14.90      2.71 o 
  -6   5   5      398.34      390.02      6.97 o 
  -5   5   5      196.70      175.98      3.79 o 
  -4   5   5      142.75      141.25      3.23 o 
  -3   5   5      356.03      348.83      3.90 o 
  -2   5   5      281.84      320.11      6.41 o 
  -1   5   5     2128.03     2272.27     13.42 o 
   0   5   5       35.03       31.16      1.51 o 
   1   5   5       71.76       95.12      2.60 o 
   2   5   5       41.18       53.38      2.29 o 
   3   5   5      117.88      139.66      2.65 o 
   4   5   5        1.40        0.73      1.11 o 
   5   5   5       61.49       68.99      5.15 o 
   6   5   5      149.75      123.96      5.30 o 
   7   5   5       37.62       25.73      3.87 o 
   8   5   5        3.32       -3.66      4.90 o 
   9   5   5       87.51       73.31     10.09 o 
  10   5   5      114.58      113.36     23.10 o 
  11   5   5       44.82       36.62     27.93 o 
 -14   6   5        6.39       15.76      9.31 o 
 -13   6   5       35.51       42.65     12.77 o 
 -12   6   5        8.87       -2.88      8.90 o 
 -11   6   5       42.09       55.86     12.43 o 
 -10   6   5        0.10        0.97      4.05 o 
  -9   6   5       22.08       23.22      3.50 o 
  -8   6   5      372.63      374.97      8.17 o 
  -7   6   5      583.72      547.23      9.41 o 
  -6   6   5      338.70      321.76      7.06 o 
  -5   6   5       21.15       28.05      2.02 o 
  -4   6   5       18.74       27.10      1.36 o 
  -3   6   5       49.53       65.58      2.49 o 
  -2   6   5        2.80        2.68      0.91 o 
  -1   6   5      140.08      159.86      3.49 o 
   0   6   5      808.93      838.79      8.89 o 
   1   6   5     1230.57     1387.77     11.83 o 
   2   6   5      331.48      338.46      5.20 o 
   3   6   5      230.37      207.41      4.82 o 
   4   6   5       26.70       20.57      1.80 o 
   5   6   5      925.40      846.68     10.60 o 
   6   6   5      818.19      796.26     12.97 o 
   7   6   5       62.97       50.21      5.00 o 
   8   6   5        0.33       -0.31      3.91 o 
   9   6   5       39.41       21.89      6.97 o 
  10   6   5        7.89        5.94      7.29 o 
  11   6   5        7.68       23.75     10.01 o 
 -14   7   5       12.44       67.57     30.82 o 
 -13   7   5        4.10       24.69     15.77 o 
 -12   7   5      328.81      335.90     37.68 o 
 -11   7   5        2.97      -10.23     10.23 o 
 -10   7   5       92.63       96.47      9.17 o 
  -9   7   5        2.26        1.86      2.39 o 
  -8   7   5       15.26       13.80      2.78 o 
  -7   7   5      115.23      115.69      5.21 o 
  -6   7   5      287.72      276.31      7.14 o 
  -5   7   5      397.17      376.54      5.87 o 
  -4   7   5        5.23        6.24      1.29 o 
  -3   7   5      368.30      362.50      4.99 o 
  -2   7   5      434.58      441.03      5.48 o 
  -1   7   5      176.26      229.63      4.12 o 
   0   7   5      574.32      639.38      8.43 o 
   1   7   5      188.81      211.27      5.03 o 
   2   7   5        5.16        2.80      1.33 o 
   3   7   5        2.13        0.12      1.63 o 
   4   7   5       36.33       28.77      3.07 o 
   5   7   5      243.50      229.90      7.13 o 
   6   7   5        0.90        1.57      2.55 o 
   7   7   5      229.38      197.73      9.64 o 
   8   7   5       20.70       14.82      4.38 o 
   9   7   5        2.37       12.86     13.98 o 
  10   7   5       12.13       20.54      9.10 o 
  11   7   5      152.36      192.70     19.46 o 
 -14   8   5       60.21       73.79     14.97 o 
 -13   8   5       10.50       -6.62     24.48 o 
 -12   8   5      121.14      143.04     19.03 o 
 -11   8   5      158.62      191.04     18.80 o 
 -10   8   5        6.08       -2.43      7.12 o 
  -9   8   5       14.89       15.46      5.09 o 
  -8   8   5        1.59        3.06      2.50 o 
  -7   8   5       43.72       56.82      4.26 o 
  -6   8   5       74.69       79.77      4.83 o 
  -5   8   5       26.53       30.32      3.16 o 
  -4   8   5      125.57      136.51      4.34 o 
  -3   8   5        7.60        5.63      1.26 o 
  -2   8   5      409.97      421.80      5.77 o 
  -1   8   5      499.43      485.87      5.68 o 
   0   8   5      138.36      157.95      4.08 o 
   1   8   5        5.64        3.36      1.46 o 
   2   8   5      783.68      831.78     12.22 o 
   3   8   5      466.95      487.63      9.32 o 
   4   8   5        0.54        1.52      1.78 o 
   5   8   5      108.91      120.90      5.57 o 
   6   8   5       14.49       14.85      3.72 o 
   7   8   5       24.89       30.10      4.81 o 
   8   8   5       13.28       17.25      4.42 o 
   9   8   5       14.01       16.92      7.60 o 
  10   8   5       98.90       93.95     19.74 o 
  11   8   5       10.97        3.44      8.36 o 
 -13   9   5       54.55       20.17     13.63 o 
 -12   9   5       54.86       77.63     14.72 o 
 -11   9   5       94.97       80.85     15.55 o 
 -10   9   5       28.62       30.93      9.98 o 
  -9   9   5        6.49       13.15      5.38 o 
  -8   9   5       19.54        8.29      2.93 o 
  -7   9   5      153.78      121.17      6.73 o 
  -6   9   5     1858.18     1807.22     18.76 o 
  -5   9   5      442.45      414.59      8.53 o 
  -4   9   5      455.68      436.98      7.54 o 
  -3   9   5        0.03       -0.02      1.28 o 
  -2   9   5       92.42      121.91      3.46 o 
  -1   9   5        2.57        3.18      1.52 o 
   0   9   5       36.50       44.64      2.96 o 
   1   9   5      375.03      383.57      7.53 o 
   2   9   5       20.54       23.56      2.69 o 
   3   9   5        8.05        8.39      2.12 o 
   4   9   5      185.11      181.66      5.91 o 
   5   9   5      203.68      197.54      8.84 o 
   6   9   5       31.73       24.44      3.99 o 
   7   9   5      232.57      201.77     10.23 o 
   8   9   5      123.78      110.97      9.78 o 
   9   9   5       75.96       65.27      9.81 o 
  10   9   5       26.04       30.93     11.10 o 
  11   9   5       13.77       13.30     10.10 o 
 -13  10   5        0.34       56.21     17.63 o 
 -12  10   5       45.45       46.75     25.36 o 
 -11  10   5       53.71      110.25     23.13 o 
 -10  10   5       50.40       45.76      7.73 o 
  -9  10   5       12.12        2.57      4.02 o 
  -8  10   5        7.78        3.57      3.42 o 
  -7  10   5       29.70       18.31      3.35 o 
  -6  10   5       38.57       37.87      4.06 o 
  -5  10   5      852.04      842.77     12.13 o 
  -4  10   5      728.55      654.37      9.34 o 
  -3  10   5      478.85      487.45      8.24 o 
  -2  10   5      329.95      360.18      5.68 o 
  -1  10   5        2.36        1.14      1.55 o 
   0  10   5       86.21       86.82      4.53 o 
   1  10   5       54.98       52.39      3.73 o 
   2  10   5      190.47      192.51      5.67 o 
   3  10   5      159.13      155.92      6.27 o 
   4  10   5        4.74        5.27      2.45 o 
   5  10   5       54.90       67.44      5.73 o 
   6  10   5      133.33      123.18      7.65 o 
   7  10   5       20.44       11.02      3.92 o 
   8  10   5       27.31       30.08      6.29 o 
   9  10   5        0.00       -4.43      5.74 o 
  10  10   5       77.17       64.83     13.41 o 
 -13  11   5       87.61      214.14     39.32 o 
 -12  11   5      166.60      198.43     19.02 o 
 -11  11   5        1.50        7.73     18.96 o 
 -10  11   5      171.41      161.61     17.54 o 
  -9  11   5       23.23       13.51      6.64 o 
  -8  11   5      172.89      159.68     10.35 o 
  -7  11   5       14.59       16.42      3.37 o 
  -6  11   5       58.73       36.70      4.15 o 
  -5  11   5       31.50       34.47      3.88 o 
  -4  11   5      861.34      787.73     11.92 o 
  -3  11   5      170.86      146.91      4.91 o 
  -2  11   5      791.95      768.72      9.59 o 
  -1  11   5       11.10        6.95      1.93 o 
   0  11   5      513.88      510.53      8.94 o 
   1  11   5      282.10      308.72      7.75 o 
   2  11   5        0.88        8.24      2.58 o 
   3  11   5      165.45      180.83      6.42 o 
   4  11   5      268.32      283.43      9.74 o 
   5  11   5        8.23       -1.11      2.50 o 
   6  11   5        0.33        3.61      2.95 o 
   7  11   5        1.67        3.76      3.50 o 
   8  11   5       28.08       37.72      8.33 o 
   9  11   5       35.54       36.02      8.88 o 
  10  11   5        4.50        2.54      8.77 o 
 -13  12   5        1.09        2.57     10.68 o 
 -12  12   5      157.57      242.34     26.28 o 
 -11  12   5        0.25       12.70     13.32 o 
 -10  12   5       75.94       93.95     20.52 o 
  -9  12   5        2.78        3.44      5.03 o 
  -8  12   5       80.18       67.09      9.02 o 
  -7  12   5      139.42      135.77      8.30 o 
  -6  12   5       75.59       62.83      5.39 o 
  -5  12   5      105.15       82.91      5.85 o 
  -4  12   5      989.91      918.27     17.76 o 
  -3  12   5      509.54      486.54      9.72 o 
  -2  12   5       42.03       41.52      3.90 o 
  -1  12   5      866.63      788.96     10.12 o 
   0  12   5      831.98      790.16     11.22 o 
   1  12   5      365.44      330.37      8.12 o 
   2  12   5      549.73      513.14      8.79 o 
   3  12   5       17.66       18.84      3.43 o 
   4  12   5        7.72       10.42      3.50 o 
   5  12   5        0.89       -0.27      2.91 o 
   6  12   5        4.42       10.21      3.54 o 
   7  12   5       22.77       20.72      5.76 o 
   8  12   5        0.21       -1.86      6.36 o 
   9  12   5        8.14        2.43      6.77 o 
  10  12   5        4.51        8.36      9.66 o 
 -11  13   5       18.89        8.83      8.87 o 
 -10  13   5        4.38        5.30      5.78 o 
  -9  13   5        4.46       14.25     11.06 o 
  -8  13   5        0.03       -1.05      5.90 o 
  -7  13   5       45.99       32.78      6.86 o 
  -6  13   5       11.14        5.07      3.34 o 
  -5  13   5        5.37        5.75      2.70 o 
  -4  13   5      417.78      381.08     10.18 o 
  -3  13   5      330.33      301.95      8.07 o 
  -2  13   5       13.49        8.71      2.59 o 
  -1  13   5      985.91      914.87     15.11 o 
   0  13   5        0.98        1.50      2.16 o 
   1  13   5      501.91      441.95      9.23 o 
   2  13   5       75.58       89.76      5.47 o 
   3  13   5        3.83       -0.52      2.59 o 
   4  13   5       44.00       52.64      5.30 o 
   5  13   5        0.42        0.15      3.71 o 
   6  13   5       13.54       17.73      5.09 o 
   7  13   5        3.08        4.77      6.32 o 
   8  13   5        3.38        0.41      6.31 o 
   9  13   5       50.07       61.56     12.74 o 
 -12  14   5        0.50       -6.54     32.71 o 
 -11  14   5       10.38       10.60      9.24 o 
 -10  14   5       26.20       31.51     21.32 o 
  -9  14   5       17.11       32.38      9.41 o 
  -8  14   5      103.39      123.75     15.10 o 
  -7  14   5       52.58       48.71      8.88 o 
  -6  14   5        3.96       -2.44      3.52 o 
  -5  14   5        0.26        1.12      3.04 o 
  -4  14   5      614.62      604.60     14.70 o 
  -3  14   5       89.06       89.59      5.58 o 
  -2  14   5       85.00       74.54      5.20 o 
  -1  14   5        0.44       -2.10      2.10 o 
   0  14   5       65.15       68.90      6.14 o 
   1  14   5       28.47       27.93      4.12 o 
   2  14   5       15.04       10.73      3.16 o 
   3  14   5        0.04        3.44      3.31 o 
   4  14   5       18.41       21.58      4.00 o 
   5  14   5      152.79      165.97      7.87 o 
   6  14   5       19.26       23.01      5.57 o 
   7  14   5      301.13      302.13     20.70 o 
   8  14   5       18.30       40.78     17.64 o 
   9  14   5        3.61        4.19     14.01 o 
 -11  15   5        0.25       16.92     13.65 o 
 -10  15   5        1.96        1.51     10.02 o 
  -9  15   5        0.05       -4.83      8.44 o 
  -8  15   5       47.89       38.84      9.73 o 
  -7  15   5      215.47      186.68     17.17 o 
  -6  15   5       69.12       81.98      9.38 o 
  -5  15   5       82.25       83.21      8.28 o 
  -4  15   5        8.46        5.78      3.28 o 
  -3  15   5        6.78        1.08      3.04 o 
  -2  15   5       23.12       22.40      4.35 o 
  -1  15   5       58.45       43.35      5.40 o 
   0  15   5       73.91       61.72      6.27 o 
   1  15   5       13.39       19.67      3.79 o 
   2  15   5       87.36       82.46      7.04 o 
   3  15   5        0.02        2.02      3.24 o 
   4  15   5        1.26       10.24      4.40 o 
   5  15   5       16.86       16.90      5.65 o 
   6  15   5       82.91       82.62     10.91 o 
   7  15   5       70.33       95.80     23.31 o 
   8  15   5      107.94       99.39     24.17 o 
 -11  16   5       23.25       14.33     13.85 o 
 -10  16   5       79.50       50.52     16.74 o 
  -9  16   5        6.53        6.41     10.11 o 
  -8  16   5        5.32        3.54      9.01 o 
  -7  16   5        7.87        5.23      6.86 o 
  -6  16   5        9.38        2.95      4.84 o 
  -5  16   5        2.69        1.95      4.28 o 
  -4  16   5       28.82       16.56      5.75 o 
  -3  16   5       32.53       19.56      5.32 o 
  -2  16   5        0.06        1.97      4.52 o 
  -1  16   5       20.94       23.96      4.71 o 
   0  16   5       57.64       65.42      6.51 o 
   1  16   5        4.02        2.18      3.11 o 
   2  16   5      109.48      108.75      9.55 o 
   3  16   5       45.61       49.70      8.72 o 
   4  16   5      148.99      181.79     21.75 o 
   5  16   5      129.20      154.32     23.36 o 
   6  16   5        1.68        1.88      6.61 o 
   7  16   5        1.85       18.57     25.93 o 
   8  16   5        4.30       26.32     16.99 o 
 -10  17   5      113.79       59.44     17.19 o 
  -9  17   5       62.22       47.65     16.82 o 
  -8  17   5        0.06        0.29      9.34 o 
  -7  17   5       13.36        9.45      9.80 o 
  -6  17   5       20.87       12.63      5.74 o 
  -5  17   5       10.28       13.49      5.33 o 
  -4  17   5       50.50       37.47      7.14 o 
  -3  17   5       20.91       14.06      5.55 o 
  -2  17   5      174.53      178.73     11.72 o 
  -1  17   5       15.56       19.91      4.62 o 
   0  17   5       73.40       87.94      7.79 o 
   1  17   5       10.02       13.09      4.50 o 
   2  17   5        8.81       16.19      8.09 o 
   3  17   5        2.23        2.39      4.10 o 
   4  17   5        0.64        3.31      6.72 o 
   5  17   5        1.33       20.07      8.73 o 
   6  17   5       50.26       65.69     17.01 o 
 -10  18   5        5.40        5.51     11.01 o 
  -9  18   5       49.91       38.47     16.29 o 
  -8  18   5        5.04        2.52     10.05 o 
  -7  18   5      163.92      172.05     27.73 o 
  -6  18   5       24.76       20.19     12.01 o 
  -5  18   5       21.38       13.49      7.94 o 
  -4  18   5      101.52       92.77     14.21 o 
  -3  18   5      102.06       95.28     11.13 o 
  -2  18   5       65.90       70.39      9.64 o 
  -1  18   5      340.13      345.33     13.67 o 
   0  18   5        1.74        1.09      3.59 o 
   1  18   5      249.65      238.71     12.11 o 
   2  18   5       31.50       50.56     20.94 o 
   3  18   5       18.34       12.30     13.81 o 
   4  18   5        3.49       11.20     17.62 o 
   5  18   5       34.31       47.02     24.50 o 
   6  18   5       22.06       24.28     16.27 o 
   7  18   5       10.01       -2.83     11.14 o 
  -9  19   5        5.07       11.98     13.08 o 
  -8  19   5       85.05       84.31     21.96 o 
  -7  19   5       63.66       89.38     22.32 o 
  -6  19   5      286.41      262.25     29.00 o 
  -5  19   5        9.30       31.28     27.02 o 
  -4  19   5        0.04        0.64      5.65 o 
  -3  19   5        0.01       -4.97      4.97 o 
  -2  19   5       76.24       51.81     11.13 o 
  -1  19   5      335.79      363.25     22.07 o 
   0  19   5        2.25       -3.75      4.65 o 
   1  19   5      189.36      217.20     12.84 o 
   2  19   5       47.73       47.48     16.09 o 
   3  19   5       38.14       42.85     12.04 o 
   4  19   5       68.13       99.75     22.89 o 
   5  19   5       75.21      124.29     44.41 o 
   6  19   5       12.73       21.49      9.90 o 
  -8  20   5      126.98       88.33     22.00 o 
  -7  20   5       25.24       17.37     13.29 o 
  -6  20   5       17.74        0.56     10.02 o 
  -5  20   5       29.60       46.87     15.62 o 
  -4  20   5       32.36       23.11     13.23 o 
  -3  20   5        7.76        4.45      6.37 o 
  -2  20   5      261.01      274.22     20.26 o 
  -1  20   5       16.78        2.75      9.82 o 
   0  20   5        3.63        4.78      5.34 o 
   1  20   5        1.66       -5.59      6.70 o 
   2  20   5       32.49        2.95     21.24 o 
   3  20   5        1.30        8.25      9.20 o 
   4  20   5       20.71       95.05     22.59 o 
   5  20   5       46.64      112.92     65.20 o 
  -7  21   5      107.66      115.24     25.11 o 
  -6  21   5       35.72       43.28     16.65 o 
  -5  21   5        0.63       -2.52      6.46 o 
  -4  21   5       88.72       82.88     14.58 o 
  -3  21   5       15.22       15.01      8.40 o 
  -2  21   5      221.42      203.40     21.60 o 
  -1  21   5       68.84       74.12     13.82 o 
   0  21   5       44.71       21.83      9.20 o 
   1  21   5       86.10       50.02     20.68 o 
   2  21   5      113.18      154.80     22.96 o 
   3  21   5        0.01        1.79      9.00 o 
   4  21   5        9.38       -5.94     18.25 o 
  -6  22   5        1.44       11.42     13.35 o 
  -5  22   5      112.21      124.96     25.92 o 
  -4  22   5       42.00       37.24     11.12 o 
  -3  22   5      123.18      106.99     16.27 o 
  -2  22   5      180.04      154.30     19.25 o 
  -1  22   5        0.05        7.18      6.93 o 
   0  22   5      109.52      120.52     29.28 o 
   1  22   5        5.03        8.98     10.76 o 
   2  22   5       48.50       39.00     16.60 o 
   3  22   5        0.01        5.64      8.96 o 
  -4  23   5       60.56       93.32     15.41 o 
  -3  23   5       15.22       17.53      8.66 o 
  -2  23   5       14.50       15.24      8.59 o 
  -1  23   5       42.29       85.28     22.37 o 
   0  23   5       16.78        1.36     10.62 o 
   1  23   5      160.39      207.28     32.57 o 
 -14   0   6        5.11        9.93      9.66 o 
 -13   0   6        5.52        5.76      8.85 o 
 -12   0   6       67.99       75.09     12.95 o 
 -11   0   6        0.00       -0.07      6.70 o 
 -10   0   6      268.83      227.15     12.14 o 
  -9   0   6      412.75      418.98     13.13 o 
  -8   0   6      256.67      207.70      9.47 o 
  -7   0   6       35.86       43.84      4.64 o 
  -6   0   6       28.11       21.76      2.24 o 
  -5   0   6      100.41       99.27      2.66 o 
  -4   0   6     2111.35     2335.31     14.93 o 
  -3   0   6      348.86      377.68      6.68 o 
  -2   0   6     1069.14     1112.28     12.13 o 
  -1   0   6      190.17      188.71      4.37 o 
   0   0   6      497.26      453.24      6.64 o 
   1   0   6        9.94       14.40      1.43 o 
   2   0   6      517.42      555.28      9.47 o 
   3   0   6       45.04       24.44      2.73 o 
   4   0   6      215.32      209.59      8.86 o 
   5   0   6      779.82      762.91     17.95 o 
   6   0   6       84.35       60.75      6.83 o 
   7   0   6        0.00       -0.43      4.06 o 
   8   0   6      233.78      227.94     14.92 o 
   9   0   6      162.20      171.63     19.49 o 
  10   0   6       28.25       39.08     11.02 o 
  11   0   6        2.40        7.35     14.47 o 
 -14   1   6        0.65        5.09      6.28 o 
 -13   1   6       75.51       79.85      9.87 o 
 -12   1   6        4.27        0.77      5.37 o 
 -11   1   6       19.91       21.68      6.04 o 
 -10   1   6        1.27        1.20      3.18 o 
  -9   1   6      190.59      185.10      6.99 o 
  -8   1   6       65.69       80.07      4.65 o 
  -7   1   6       24.55       35.81      2.71 o 
  -6   1   6        4.21        2.30      1.12 o 
  -5   1   6       40.28       40.72      1.98 o 
  -4   1   6      550.76      569.28      5.12 o 
  -3   1   6      144.37      136.17      2.50 o 
  -2   1   6      128.55      152.44      3.07 o 
  -1   1   6       93.93      109.00      2.53 o 
   0   1   6      161.51      150.29      2.94 o 
   1   1   6      543.52      594.72      5.60 o 
   2   1   6      870.89      851.12      8.08 o 
   3   1   6      130.99      129.15      3.45 o 
   4   1   6     1881.45     1847.38     18.32 o 
   5   1   6       86.30       83.24      4.89 o 
   6   1   6      136.33      141.88      6.80 o 
   7   1   6        3.57        4.30      2.99 o 
   8   1   6       34.51       34.45      5.03 o 
   9   1   6        2.30        1.14      4.96 o 
  10   1   6        3.09       17.71     10.32 o 
  11   1   6       70.00       85.51     34.70 o 
 -14   2   6      121.99      147.84     14.19 o 
 -13   2   6        7.14       16.33      6.28 o 
 -12   2   6       62.40       73.66      8.77 o 
 -11   2   6       16.35        6.22      4.04 o 
 -10   2   6       52.06       43.98      5.00 o 
  -9   2   6        6.24        6.36      2.89 o 
  -8   2   6      131.54      131.41      5.91 o 
  -7   2   6     2467.49     2438.05     17.17 o 
  -6   2   6        0.45        2.95      1.42 o 
  -5   2   6      182.07      182.77      4.32 o 
  -4   2   6      474.65      561.54      6.69 o 
  -3   2   6        3.53       10.96      0.98 o 
  -2   2   6      319.43      341.72      4.15 o 
  -1   2   6      126.95      117.12      2.38 o 
   0   2   6       53.41       54.64      1.98 o 
   1   2   6      325.81      397.49      4.30 o 
   2   2   6        1.09        9.18      1.62 o 
   3   2   6      120.13      114.22      3.43 o 
   4   2   6       45.63       36.18      2.88 o 
   5   2   6     2212.10     2131.89     22.68 o 
   6   2   6      237.45      226.89      8.30 o 
   7   2   6        2.98        5.86      3.08 o 
   8   2   6       11.22       10.84      3.88 o 
   9   2   6        4.50        1.67      5.06 o 
  10   2   6      112.37      141.86     53.48 o 
  11   2   6        0.13       16.71     31.45 o 
 -14   3   6       11.81       -1.38      9.81 o 
 -13   3   6       25.33       22.76      8.47 o 
 -12   3   6       74.58       75.50      8.78 o 
 -11   3   6        4.26       -3.16      4.36 o 
 -10   3   6       19.15       18.62      3.69 o 
  -9   3   6       28.10       23.42      3.23 o 
  -8   3   6      519.88      495.97      8.66 o 
  -7   3   6     1534.53     1486.83     16.31 o 
  -6   3   6      762.05      801.97      8.51 o 
  -5   3   6        0.08        1.66      1.09 o 
  -4   3   6      239.47      262.60      4.53 o 
  -3   3   6      108.42      121.06      2.24 o 
  -2   3   6     1002.70     1064.19      7.85 o 
  -1   3   6      160.61      170.09      2.81 o 
   0   3   6       19.21       24.89      1.23 o 
   1   3   6      410.52      401.02      3.86 o 
   2   3   6      655.49      707.16      6.28 o 
   3   3   6       28.69       23.62      2.05 o 
   4   3   6      494.12      493.81      8.78 o 
   5   3   6        6.20        3.43      2.52 o 
   6   3   6      568.26      531.41     11.83 o 
   7   3   6      273.62      255.32     12.25 o 
   8   3   6       29.63       27.37      4.90 o 
   9   3   6      144.15      164.64     22.15 o 
  10   3   6       10.71        9.28      8.14 o 
  11   3   6      179.21      221.04     34.54 o 
 -14   4   6       10.89        2.55     10.08 o 
 -13   4   6      171.60      195.29     20.87 o 
 -12   4   6       12.92       14.89      8.56 o 
 -11   4   6       22.60       16.81      7.07 o 
 -10   4   6       79.53       87.97      6.84 o 
  -9   4   6        1.28        0.72      2.64 o 
  -8   4   6      294.55      266.15      6.72 o 
  -7   4   6      358.11      381.70      7.52 o 
  -6   4   6      910.40      951.24     10.85 o 
  -5   4   6      529.08      540.43      7.26 o 
  -4   4   6      810.91      824.93      8.02 o 
  -3   4   6       83.44       96.19      2.49 o 
  -2   4   6      484.59      466.88      4.81 o 
  -1   4   6      335.77      371.02      4.71 o 
   0   4   6        1.75        3.48      0.91 o 
   1   4   6        3.38        5.17      0.99 o 
   2   4   6      634.35      653.73      7.07 o 
   3   4   6       84.81       78.60      3.37 o 
   4   4   6     1283.62     1189.30     12.10 o 
   5   4   6        7.78        4.56      2.03 o 
   6   4   6       70.75       69.86      5.38 o 
   7   4   6      118.07      115.18      9.09 o 
   8   4   6        8.24        3.47      3.35 o 
   9   4   6       29.40       33.86     11.35 o 
  10   4   6       13.01        3.95      8.94 o 
  11   4   6        1.12       -7.41      7.41 o 
 -14   5   6       43.39       78.71     15.44 o 
 -13   5   6        5.81       15.45     12.48 o 
 -12   5   6      146.44      132.66     16.98 o 
 -11   5   6       24.40       24.32      6.35 o 
 -10   5   6       35.62       28.89      4.08 o 
  -9   5   6       21.33       21.00      3.61 o 
  -8   5   6     1301.27     1267.83     15.22 o 
  -7   5   6       17.33        8.94      2.70 o 
  -6   5   6      356.33      375.55      7.13 o 
  -5   5   6       46.74       29.42      3.38 o 
  -4   5   6      424.89      466.84      5.98 o 
  -3   5   6      438.70      464.14      5.13 o 
  -2   5   6      114.56      125.81      2.99 o 
  -1   5   6       71.07       77.22      2.74 o 
   0   5   6      460.89      472.98      5.28 o 
   1   5   6      134.64      147.64      3.36 o 
   2   5   6      572.84      609.08      7.44 o 
   3   5   6      298.71      311.47      4.82 o 
   4   5   6       10.25        8.25      1.53 o 
   5   5   6        0.12        2.01      1.79 o 
   6   5   6        0.73        1.31      2.59 o 
   7   5   6        2.25       -0.15      4.06 o 
   8   5   6       10.65       -0.31      6.14 o 
   9   5   6      208.44      204.65     19.20 o 
  10   5   6       33.21       24.73     19.45 o 
  11   5   6        5.74       37.77     35.50 o 
 -14   6   6      100.71      136.17     19.53 o 
 -13   6   6      116.16      126.11     23.53 o 
 -12   6   6       59.94       32.00     29.97 o 
 -11   6   6       12.98       18.24      6.91 o 
 -10   6   6       27.43       40.57      4.91 o 
  -9   6   6        4.65        6.82      2.96 o 
  -8   6   6      137.61      129.43      5.88 o 
  -7   6   6       45.69       60.38      4.25 o 
  -6   6   6      309.21      311.38     10.69 o 
  -5   6   6       37.40       42.15      2.71 o 
  -4   6   6      326.79      291.18      4.44 o 
  -3   6   6       21.30       19.30      1.63 o 
  -2   6   6        0.01        0.53      0.88 o 
  -1   6   6       23.44       26.44      1.72 o 
   0   6   6      569.96      621.27      6.61 o 
   1   6   6        0.38        0.37      1.33 o 
   2   6   6      881.59      899.73     11.13 o 
   3   6   6      638.34      650.08     10.00 o 
   4   6   6      262.85      240.04      5.17 o 
   5   6   6      150.89      133.79      4.72 o 
   6   6   6       30.41       34.46      3.78 o 
   7   6   6       26.36       24.55      4.94 o 
   8   6   6        5.35        3.69      3.76 o 
   9   6   6        9.77       17.30     13.46 o 
  10   6   6        0.15        4.55      7.16 o 
  11   6   6      240.19      228.26     22.61 o 
 -14   7   6        2.00       22.00     15.26 o 
 -13   7   6      243.69       87.77     20.98 o 
 -12   7   6        3.50       24.56     11.39 o 
 -11   7   6       21.19       -4.91     24.37 o 
 -10   7   6        0.00       -1.64      5.47 o 
  -9   7   6       16.93       12.96      3.51 o 
  -8   7   6      151.54      125.10      5.98 o 
  -7   7   6      433.58      388.51      8.88 o 
  -6   7   6       14.84       10.37      2.62 o 
  -5   7   6       48.02       49.46      3.45 o 
  -4   7   6        0.03       -0.30      1.15 o 
  -3   7   6        2.69        1.63      1.28 o 
  -2   7   6       20.72       17.48      1.82 o 
  -1   7   6      952.77      949.86     13.30 o 
   0   7   6      344.10      337.95      5.84 o 
   1   7   6       10.56        5.27      1.47 o 
   2   7   6       86.87      121.35      4.76 o 
   3   7   6     1020.03     1068.35     14.18 o 
   4   7   6      765.58      703.46     11.04 o 
   5   7   6        0.54        1.53      2.01 o 
   6   7   6       30.05       22.09      3.34 o 
   7   7   6       90.51       99.67      7.50 o 
   8   7   6        0.04       -1.62      4.52 o 
   9   7   6        6.28       11.25      8.22 o 
  10   7   6      107.29      110.80     21.28 o 
 -14   8   6       97.84      147.67     26.58 o 
 -13   8   6        0.60        3.17      9.87 o 
 -12   8   6        1.72       21.05     15.04 o 
 -11   8   6      127.50      127.79     13.42 o 
 -10   8   6        6.55        7.35      5.64 o 
  -9   8   6       58.76       66.02      5.15 o 
  -8   8   6      206.78      190.81      6.70 o 
  -7   8   6     1121.20     1052.43     14.79 o 
  -6   8   6      698.31      674.98     11.43 o 
  -5   8   6        5.85        6.52      2.33 o 
  -4   8   6        1.06        0.85      1.67 o 
  -3   8   6      984.12      969.15      9.44 o 
  -2   8   6        2.05        4.88      1.55 o 
  -1   8   6      143.33      145.48      4.11 o 
   0   8   6       25.11       24.00      2.27 o 
   1   8   6      116.68       99.46      4.39 o 
   2   8   6     3189.70     3086.71     42.65 o 
   3   8   6      526.18      612.48     10.86 o 
   4   8   6      217.59      215.58      9.46 o 
   5   8   6      472.00      398.43      8.82 o 
   6   8   6       24.11       24.27      5.30 o 
   7   8   6        6.23        5.74      3.16 o 
   8   8   6       24.36       34.00     12.80 o 
   9   8   6        0.22       11.20     18.15 o 
  10   8   6       60.94       52.70     12.34 o 
 -13   9   6       35.67       55.38     29.33 o 
 -12   9   6       28.94       29.32     17.88 o 
 -11   9   6        3.64       11.14      8.25 o 
 -10   9   6       70.71       67.94      9.84 o 
  -9   9   6       18.37       17.62      5.36 o 
  -8   9   6       16.60       10.00      2.79 o 
  -7   9   6      269.10      254.84      7.50 o 
  -6   9   6      200.26      175.09      6.47 o 
  -5   9   6        7.23        8.59      2.37 o 
  -4   9   6      185.29      186.15      5.37 o 
  -3   9   6      396.69      361.54      6.46 o 
  -2   9   6      791.22      736.11      8.23 o 
  -1   9   6        0.00        0.79      1.31 o 
   0   9   6        3.94        2.32      1.64 o 
   1   9   6       45.29       37.65      3.16 o 
   2   9   6      678.96      717.18     10.76 o 
   3   9   6      267.87      286.77      8.13 o 
   4   9   6      138.61      114.89      6.79 o 
   5   9   6       15.66       17.11      5.13 o 
   6   9   6      244.01      266.48     13.76 o 
   7   9   6       12.39        7.77      3.89 o 
   8   9   6        4.61       22.08     10.71 o 
   9   9   6        2.69        5.72      8.90 o 
  10   9   6        0.48        8.74      8.43 o 
 -13  10   6       22.87       14.78     20.06 o 
 -12  10   6       40.99       40.41     13.59 o 
 -11  10   6       30.28       41.06     10.12 o 
 -10  10   6       40.89       61.09     22.65 o 
  -9  10   6      139.18      146.19     15.06 o 
  -8  10   6      156.43      143.66     10.02 o 
  -7  10   6      411.14      366.91     10.11 o 
  -6  10   6       69.94       61.10      4.48 o 
  -5  10   6     1281.97     1232.29     15.80 o 
  -4  10   6      116.13      104.77      5.59 o 
  -3  10   6      565.49      591.38      9.49 o 
  -2  10   6     3068.40     2998.61     21.71 o 
  -1  10   6     1807.62     1800.66     16.16 o 
   0  10   6      847.25      834.81     12.10 o 
   1  10   6      234.24      251.29      6.67 o 
   2  10   6     1882.60     1846.37     27.93 o 
   3  10   6      577.98      525.40     10.49 o 
   4  10   6       25.40       26.23      3.99 o 
   5  10   6       44.27       53.06      5.35 o 
   6  10   6        9.44       12.16      4.00 o 
   7  10   6        1.75        2.14      4.28 o 
   8  10   6       20.44       17.73      7.35 o 
   9  10   6        9.25        7.14      8.87 o 
  10  10   6        0.04        1.17      8.45 o 
 -13  11   6      124.65      151.93     20.70 o 
 -12  11   6       40.21       55.80     13.66 o 
 -11  11   6       67.11       76.45     11.76 o 
 -10  11   6        0.14        7.32     22.55 o 
  -9  11   6       39.66       23.51      6.55 o 
  -8  11   6       33.27       23.91      9.95 o 
  -7  11   6      216.15      197.79      7.84 o 
  -6  11   6        6.42        4.79      2.51 o 
  -5  11   6        2.51        1.21      2.06 o 
  -4  11   6      737.20      728.39     11.96 o 
  -3  11   6      182.17      162.88      5.56 o 
  -2  11   6      353.59      330.59      6.75 o 
  -1  11   6       33.64       45.35      3.35 o 
   0  11   6      378.15      343.48      7.72 o 
   1  11   6        6.88        5.68      2.11 o 
   2  11   6        0.13       -1.75      1.82 o 
   3  11   6      235.36      219.57      7.14 o 
   4  11   6        5.02        6.30      3.15 o 
   5  11   6       31.53       27.78      4.42 o 
   6  11   6       31.12       36.93      5.02 o 
   7  11   6       19.06       18.97      7.19 o 
   8  11   6       22.72       34.06     11.28 o 
   9  11   6       65.91       59.72     12.87 o 
 -13  12   6       81.78      117.39     46.41 o 
 -12  12   6       15.16       51.51     13.85 o 
 -11  12   6       63.74       79.95     12.27 o 
 -10  12   6        4.51       27.89     23.89 o 
  -9  12   6        9.22       -2.73      4.97 o 
  -8  12   6      253.14      267.04     14.89 o 
  -7  12   6      183.47      181.75      9.18 o 
  -6  12   6       92.67       87.88      6.27 o 
  -5  12   6       28.09       31.41      4.09 o 
  -4  12   6      297.70      272.03      8.74 o 
  -3  12   6      359.89      355.61      7.60 o 
  -2  12   6      596.40      593.77     10.00 o 
  -1  12   6     1024.97     1029.62     12.41 o 
   0  12   6        3.85        1.13      2.01 o 
   1  12   6       84.10       67.70      4.94 o 
   2  12   6      232.92      221.87      7.18 o 
   3  12   6       55.83       59.93      5.92 o 
   4  12   6       25.49       18.12      4.50 o 
   5  12   6        2.38        2.18      3.00 o 
   6  12   6       49.83       48.06      5.73 o 
   7  12   6       78.61       84.88     11.20 o 
   8  12   6        0.00        5.02      6.83 o 
   9  12   6       30.87       25.87      8.27 o 
 -12  13   6       29.13      238.23     30.22 o 
 -11  13   6      180.26      167.13     27.01 o 
 -10  13   6       30.32       50.29     15.20 o 
  -9  13   6        1.74       -2.40      4.97 o 
  -8  13   6        3.63        6.55     12.39 o 
  -7  13   6        8.42        4.05      3.95 o 
  -6  13   6      314.06      288.91     10.66 o 
  -5  13   6        3.68        2.35      2.42 o 
  -4  13   6        8.88       15.71      3.27 o 
  -3  13   6      111.15      115.17      6.96 o 
  -2  13   6      303.63      308.48      8.38 o 
  -1  13   6      146.63      136.78      6.18 o 
   0  13   6      102.04      112.89      5.57 o 
   1  13   6       22.79       13.17      3.12 o 
   2  13   6        7.75        4.20      2.94 o 
   3  13   6       80.94       89.78      6.65 o 
   4  13   6       56.55       69.76      6.17 o 
   5  13   6      339.73      386.03     11.63 o 
   6  13   6       49.08       51.11      7.70 o 
   7  13   6       69.45       77.02     12.13 o 
   8  13   6        8.37        6.35      7.39 o 
   9  13   6        0.76        5.75      6.73 o 
 -12  14   6       97.34      124.91     19.87 o 
 -11  14   6      291.88      272.11     29.52 o 
 -10  14   6        0.04       16.38     21.75 o 
  -9  14   6       69.68       72.94     10.19 o 
  -8  14   6        4.43       -4.54      4.54 o 
  -7  14   6      203.65      174.79     13.19 o 
  -6  14   6        0.07       -0.20      3.57 o 
  -5  14   6       56.52       47.81      5.75 o 
  -4  14   6       17.69       16.02      4.12 o 
  -3  14   6       31.29       30.38      4.17 o 
  -2  14   6       28.48       32.71      3.86 o 
  -1  14   6      371.85      365.46     10.51 o 
   0  14   6      688.89      662.94     12.46 o 
   1  14   6       61.30       53.47      4.62 o 
   2  14   6       22.51       29.19      4.26 o 
   3  14   6       47.53       51.77      5.38 o 
   4  14   6       14.07       11.96      3.26 o 
   5  14   6        0.28       -3.13      3.13 o 
   6  14   6       38.78       41.53      9.09 o 
   7  14   6       32.81       26.28      7.94 o 
   8  14   6       22.65        8.38     11.15 o 
 -11  15   6       94.39      124.62     18.11 o 
 -10  15   6       30.53      212.08     25.93 o 
  -9  15   6       70.31      118.89     37.09 o 
  -8  15   6      132.57      173.94     31.77 o 
  -7  15   6        2.87        2.97      5.98 o 
  -6  15   6      127.45      134.51     11.19 o 
  -5  15   6       23.81       17.49      5.20 o 
  -4  15   6      169.68      152.66      9.49 o 
  -3  15   6       37.97       33.73      5.10 o 
  -2  15   6      156.20      173.59      9.53 o 
  -1  15   6        6.68        2.19      3.11 o 
   0  15   6      272.64      298.17     10.84 o 
   1  15   6       15.20       20.52      4.01 o 
   2  15   6        0.03        6.00      3.44 o 
   3  15   6       18.95       11.04      4.04 o 
   4  15   6        4.82        3.19      4.38 o 
   5  15   6        0.25       -5.22      5.22 o 
   6  15   6      255.84      307.74     16.99 o 
   7  15   6        2.94        6.88      9.20 o 
   8  15   6       20.52       21.43     15.34 o 
 -11  16   6        0.00        9.47     15.12 o 
 -10  16   6       51.43       95.45     54.37 o 
  -9  16   6        2.14       12.30     11.02 o 
  -8  16   6       18.49       13.97      9.30 o 
  -7  16   6      147.49      122.80     14.78 o 
  -6  16   6       28.05       20.71      7.26 o 
  -5  16   6        9.57       10.11      4.35 o 
  -4  16   6       13.77       24.29      9.80 o 
  -3  16   6      112.77      114.22     10.16 o 
  -2  16   6       16.71       18.51      4.96 o 
  -1  16   6       38.50       52.33      8.46 o 
   0  16   6        1.96        4.52      3.36 o 
   1  16   6        6.75       10.39      5.58 o 
   2  16   6       13.55       17.10      4.72 o 
   3  16   6       22.94       33.87      9.31 o 
   4  16   6       55.74       76.54     10.82 o 
   5  16   6       64.44       64.31     11.93 o 
   6  16   6       89.98       81.55     11.41 o 
   7  16   6        1.84        1.48     13.51 o 
 -10  17   6        7.26        4.72     11.72 o 
  -9  17   6       11.83       22.84     13.05 o 
  -8  17   6      419.53      433.51     36.29 o 
  -7  17   6       15.83       26.31      9.34 o 
  -6  17   6        0.06        5.19      4.39 o 
  -5  17   6        0.46       -3.35      4.33 o 
  -4  17   6        5.49        0.79      6.95 o 
  -3  17   6       30.81       31.39      9.69 o 
  -2  17   6      228.99      257.27     12.55 o 
  -1  17   6        2.55        4.96      3.65 o 
   0  17   6       44.31       56.34     10.58 o 
   1  17   6      151.10      173.57     10.69 o 
   2  17   6       14.73       15.31      5.09 o 
   3  17   6       46.47       56.97      9.52 o 
   4  17   6       58.37       57.96     13.39 o 
   5  17   6        0.09        5.82      9.09 o 
   6  17   6        0.60       22.69     13.20 o 
   7  17   6       10.65        0.56     12.75 o 
 -10  18   6        4.35       -0.77     10.48 o 
  -9  18   6        9.38        2.20      9.98 o 
  -8  18   6      107.93      121.76     24.30 o 
  -7  18   6      120.87      103.14     22.17 o 
  -6  18   6       73.88       65.30     12.58 o 
  -5  18   6        1.59       -3.49      6.50 o 
  -4  18   6       20.14       25.39     12.19 o 
  -3  18   6       17.81       26.21      9.49 o 
  -2  18   6        4.20        0.02      4.56 o 
  -1  18   6      119.38      124.29     12.06 o 
   0  18   6       47.09       46.06      9.93 o 
   1  18   6       25.63       53.88      9.09 o 
   2  18   6        0.39        5.63     20.50 o 
   3  18   6      371.98      437.25     35.86 o 
   4  18   6        2.64        3.27      8.08 o 
   5  18   6       86.96      111.58     16.62 o 
   6  18   6        0.39       15.22     15.67 o 
  -9  19   6      254.78      213.19     32.36 o 
  -8  19   6       38.97       24.21     14.03 o 
  -7  19   6        0.27       -2.35      9.65 o 
  -6  19   6       52.11       45.73     11.63 o 
  -5  19   6       12.99        7.99     26.48 o 
  -4  19   6       26.16       24.45      9.21 o 
  -3  19   6        0.20       -0.96      6.43 o 
  -2  19   6        0.00        2.86      5.89 o 
  -1  19   6       19.19       20.37     11.82 o 
   0  19   6       92.88      127.25     16.48 o 
   1  19   6        0.91        9.98     23.84 o 
   2  19   6        0.13       -3.32      7.34 o 
   3  19   6       20.69       34.71     25.23 o 
   4  19   6        3.76       22.18      9.07 o 
   5  19   6        0.08        7.33      7.67 o 
  -8  20   6      121.03       93.23     22.89 o 
  -7  20   6       55.58       53.66     19.85 o 
  -6  20   6       65.61       50.29     17.41 o 
  -5  20   6       25.55       19.05      8.35 o 
  -4  20   6        0.06        0.71      6.34 o 
  -3  20   6       13.76        7.71      8.07 o 
  -2  20   6       48.39       75.70     23.45 o 
  -1  20   6       28.70       53.10     17.33 o 
   0  20   6       11.07       18.52     16.79 o 
   1  20   6        1.89        4.24      8.81 o 
   2  20   6      356.69      415.36     57.32 o 
   3  20   6       14.25       56.14     42.60 o 
   4  20   6       48.24       76.10     34.87 o 
  -7  21   6       66.22       81.89     22.63 o 
  -6  21   6        7.01        7.04     11.97 o 
  -5  21   6       99.56      100.53     15.81 o 
  -4  21   6        5.83        4.90     10.21 o 
  -3  21   6        8.94        7.67      7.73 o 
  -2  21   6      166.00      143.25     18.32 o 
  -1  21   6       13.52       27.52     23.13 o 
   0  21   6      285.63      338.57     19.30 o 
   1  21   6        0.03       12.08     23.95 o 
   2  21   6        1.59       38.09     42.74 o 
   3  21   6        9.15       49.15     12.81 o 
  -5  22   6       10.45        6.44      8.46 o 
  -4  22   6       21.74       21.40     13.29 o 
  -3  22   6       23.31       18.80      9.51 o 
  -2  22   6        7.59       -6.29      6.29 o 
  -1  22   6       23.54       48.19     15.23 o 
   0  22   6      103.90      266.21     27.53 o 
   1  22   6        0.52       25.63     24.51 o 
   2  22   6      227.42      343.52     35.51 o 
  -3  23   6        0.16        5.76      8.05 o 
  -2  23   6        4.39        1.44      7.80 o 
  -1  23   6       80.10       79.37     23.46 o 
 -14   1   7       97.42      110.24     13.19 o 
 -13   1   7        6.87       -3.21      5.39 o 
 -12   1   7        3.67        1.61      5.38 o 
 -11   1   7        0.07        1.16      4.46 o 
 -10   1   7        2.20        9.78      3.35 o 
  -9   1   7      188.20      160.82      6.54 o 
  -8   1   7      921.80      783.08     11.82 o 
  -7   1   7      333.06      261.99      6.29 o 
  -6   1   7       55.18       53.67      2.96 o 
  -5   1   7       11.71       10.12      1.35 o 
  -4   1   7        3.53        3.82      0.83 o 
  -3   1   7       96.21      126.41      2.83 o 
  -2   1   7      604.31      673.29      6.16 o 
  -1   1   7      505.03      524.94      5.96 o 
   0   1   7       26.59       38.72      1.87 o 
   1   1   7     1150.17     1185.04      7.66 o 
   2   1   7       53.38       54.13      2.67 o 
   3   1   7     1259.80     1281.09     14.02 o 
   4   1   7        0.72       -0.57      1.56 o 
   5   1   7      316.96      329.67      8.74 o 
   6   1   7      340.65      337.62     12.02 o 
   7   1   7      171.84      165.79     10.61 o 
   8   1   7      132.30      114.45     10.79 o 
   9   1   7       30.91       30.66      7.44 o 
  10   1   7      183.67      247.11     20.98 o 
 -14   2   7       10.93       20.56      9.19 o 
 -13   2   7       32.97       25.11      8.76 o 
 -12   2   7       31.07       31.29      6.74 o 
 -11   2   7       31.25       41.52      7.22 o 
 -10   2   7       31.46       24.58      4.01 o 
  -9   2   7      436.05      443.11      9.80 o 
  -8   2   7     1120.99     1054.34     13.32 o 
  -7   2   7      545.84      519.06      9.73 o 
  -6   2   7      119.06      100.92      3.84 o 
  -5   2   7        0.56        0.39      1.23 o 
  -4   2   7        0.17        0.41      0.71 o 
  -3   2   7     1363.18     1405.93      9.70 o 
  -2   2   7      341.44      375.93      4.97 o 
  -1   2   7       17.63       23.43      2.00 o 
   0   2   7       22.05       26.26      1.73 o 
   1   2   7     1053.34     1117.21      8.15 o 
   2   2   7        1.10        3.14      1.17 o 
   3   2   7       40.60       42.12      3.00 o 
   4   2   7      332.55      329.84      7.71 o 
   5   2   7       25.56       26.68      3.13 o 
   6   2   7      300.46      296.44     10.26 o 
   7   2   7      306.17      292.61     10.84 o 
   8   2   7       16.89        9.17      4.62 o 
   9   2   7       64.20       80.58     10.46 o 
  10   2   7        8.32        2.47      7.83 o 
 -14   3   7        2.94        8.90      8.03 o 
 -13   3   7      200.02      219.76     15.02 o 
 -12   3   7        1.69        0.59      6.63 o 
 -11   3   7        1.67        9.75      6.96 o 
 -10   3   7       87.05       77.42      6.60 o 
  -9   3   7       32.05       30.36      4.21 o 
  -8   3   7      551.82      491.71     10.57 o 
  -7   3   7      883.35      813.69     11.34 o 
  -6   3   7      372.24      342.14      7.12 o 
  -5   3   7      549.93      509.57      6.78 o 
  -4   3   7       52.88       65.04      2.76 o 
  -3   3   7     1401.87     1456.42     10.05 o 
  -2   3   7      950.13     1040.52      8.18 o 
  -1   3   7      172.97      171.21      3.08 o 
   0   3   7        0.08        2.70      0.76 o 
   1   3   7      146.25      150.48      2.93 o 
   2   3   7      252.66      245.73      4.68 o 
   3   3   7        0.59       -0.43      1.17 o 
   4   3   7       70.38       66.92      3.95 o 
   5   3   7       19.78       19.17      3.28 o 
   6   3   7      216.07      204.64      8.96 o 
   7   3   7       18.40       24.27      4.48 o 
   8   3   7       13.81       10.21      4.69 o 
   9   3   7        1.75       -3.12      6.95 o 
  10   3   7       37.46       32.93     11.45 o 
 -14   4   7        0.05        4.31      8.09 o 
 -13   4   7       27.88       25.68      8.74 o 
 -12   4   7      287.92      307.93     16.62 o 
 -11   4   7        0.38        3.58      5.80 o 
 -10   4   7       56.83       51.02      5.85 o 
  -9   4   7       23.73       23.43      4.39 o 
  -8   4   7       16.69       25.45      3.69 o 
  -7   4   7     1621.96     1543.52     16.30 o 
  -6   4   7        0.00       -0.51      1.60 o 
  -5   4   7      330.62      302.45      5.04 o 
  -4   4   7       12.87       12.20      1.46 o 
  -3   4   7      517.74      539.50      5.63 o 
  -2   4   7      107.67      122.31      2.79 o 
  -1   4   7      250.63      277.36      4.60 o 
   0   4   7      283.27      274.12      4.10 o 
   1   4   7        0.73       -0.25      1.07 o 
   2   4   7       16.10       17.83      2.01 o 
   3   4   7      504.99      488.40      7.20 o 
   4   4   7       34.60       22.61      3.19 o 
   5   4   7        3.28        4.71      3.56 o 
   6   4   7       43.01       37.35      4.95 o 
   7   4   7      128.07      104.15      7.97 o 
   8   4   7       40.18       39.58      8.04 o 
   9   4   7        9.95       13.04     23.59 o 
  10   4   7        0.11       -0.67      8.21 o 
 -14   5   7      124.96      155.51     19.28 o 
 -13   5   7      273.09      318.53     22.17 o 
 -12   5   7        0.04       -2.48      6.40 o 
 -11   5   7      161.18      228.42     30.63 o 
 -10   5   7       14.71       18.54      5.11 o 
  -9   5   7      102.73      108.71      7.11 o 
  -8   5   7        3.34        0.93      2.26 o 
  -7   5   7       33.34       27.55      3.15 o 
  -6   5   7      615.91      606.43      9.67 o 
  -5   5   7      292.78      277.71      5.43 o 
  -4   5   7      174.92      185.78      4.02 o 
  -3   5   7        1.05        1.94      0.89 o 
  -2   5   7      384.91      438.23      5.59 o 
  -1   5   7       22.93       34.55      2.12 o 
   0   5   7       23.46       27.01      1.87 o 
   1   5   7       91.44       94.04      4.15 o 
   2   5   7       41.79       32.74      2.92 o 
   3   5   7       24.49       15.36      1.80 o 
   4   5   7       73.19       80.84      4.41 o 
   5   5   7       40.23       31.15      3.91 o 
   6   5   7       12.60        8.52      3.50 o 
   7   5   7      138.40      141.06      9.37 o 
   8   5   7        1.49       -0.38      6.57 o 
   9   5   7        8.34       47.13     26.24 o 
  10   5   7       42.48       49.15     20.68 o 
 -14   6   7      157.13      174.62     21.16 o 
 -13   6   7        0.53        8.12     11.20 o 
 -12   6   7      162.42      166.61     17.59 o 
 -11   6   7        0.05       -4.53      4.53 o 
 -10   6   7       48.18       60.78      6.85 o 
  -9   6   7       12.26        8.20      2.66 o 
  -8   6   7      177.73      157.48      7.57 o 
  -7   6   7        1.79        2.39      1.99 o 
  -6   6   7      146.20      144.22      5.74 o 
  -5   6   7       73.33       71.17      3.43 o 
  -4   6   7       98.96      110.68      3.69 o 
  -3   6   7      886.70      883.79      9.45 o 
  -2   6   7     1528.42     1576.39     11.95 o 
  -1   6   7      216.60      204.76      3.95 o 
   0   6   7       52.58       54.91      2.57 o 
   1   6   7        1.18        0.63      1.33 o 
   2   6   7      379.78      382.16      7.62 o 
   3   6   7        4.91        2.54      1.98 o 
   4   6   7      813.78      720.71     11.20 o 
   5   6   7        0.75        1.21      2.02 o 
   6   6   7      113.74      105.83      7.69 o 
   7   6   7       14.88        9.12      4.26 o 
   8   6   7       41.94       33.43     10.27 o 
   9   6   7        8.11       20.11     23.33 o 
  10   6   7       32.51       35.29     11.07 o 
 -14   7   7       11.53       60.74     16.36 o 
 -13   7   7       12.07       20.52     11.11 o 
 -12   7   7       34.05       68.77     23.47 o 
 -11   7   7       79.62      101.43     10.68 o 
 -10   7   7       11.50       22.91      4.98 o 
  -9   7   7      127.87      123.89      7.72 o 
  -8   7   7       21.88       30.75      3.80 o 
  -7   7   7        0.70        3.08      2.58 o 
  -6   7   7       57.21       49.64      4.21 o 
  -5   7   7       42.06       40.63      4.57 o 
  -4   7   7      449.85      435.75      7.76 o 
  -3   7   7       46.32       49.61      2.96 o 
  -2   7   7       24.80       27.63      2.01 o 
  -1   7   7      112.08      125.82      4.00 o 
   0   7   7      305.66      315.59      5.64 o 
   1   7   7      132.17      154.54      5.61 o 
   2   7   7      181.57      145.68      5.47 o 
   3   7   7      177.03      145.83      5.62 o 
   4   7   7      280.76      273.29      7.23 o 
   5   7   7       20.61       22.46      3.37 o 
   6   7   7       11.27        9.42      3.41 o 
   7   7   7        4.56        6.00      4.08 o 
   8   7   7       60.47       81.11     13.63 o 
   9   7   7       14.86       33.03     23.86 o 
  10   7   7       90.45      116.72     16.00 o 
 -14   8   7        6.31       52.26     12.07 o 
 -13   8   7        3.07       -7.26      8.08 o 
 -12   8   7        1.58        7.31     18.57 o 
 -11   8   7       24.11       41.53      7.65 o 
 -10   8   7       17.03       25.61      6.42 o 
  -9   8   7       43.50       41.40      5.18 o 
  -8   8   7        1.21        6.98      2.69 o 
  -7   8   7        1.52        5.32      2.28 o 
  -6   8   7       20.90       28.55      4.30 o 
  -5   8   7      350.15      321.24      9.37 o 
  -4   8   7       36.85       39.69      3.80 o 
  -3   8   7      952.42      828.22      9.94 o 
  -2   8   7      620.21      596.29      8.11 o 
  -1   8   7       12.53        5.27      2.19 o 
   0   8   7      314.78      294.71      6.23 o 
   1   8   7       53.02       54.30      3.42 o 
   2   8   7       56.45       55.72      4.26 o 
   3   8   7      565.21      497.60     10.21 o 
   4   8   7       11.14        2.10      2.09 o 
   5   8   7       98.31       88.84      5.44 o 
   6   8   7        6.57        9.29      3.67 o 
   7   8   7        2.73       -4.35      4.35 o 
   8   8   7       30.63       12.87     12.54 o 
   9   8   7      145.51      184.01     25.29 o 
  10   8   7       20.38       14.79     13.11 o 
 -13   9   7       12.17       46.68     11.48 o 
 -12   9   7        6.72       -8.62     24.86 o 
 -11   9   7       28.80       23.74      6.77 o 
 -10   9   7        7.98       -0.77      6.06 o 
  -9   9   7        1.17       -3.52      4.11 o 
  -8   9   7        6.01        0.52      2.28 o 
  -7   9   7       26.02       29.06      3.68 o 
  -6   9   7        0.13       -0.21      2.23 o 
  -5   9   7      244.28      242.46      7.38 o 
  -4   9   7        2.22        0.44      2.02 o 
  -3   9   7     4453.91     4214.69     27.02 o 
  -2   9   7       18.90       11.79      2.25 o 
  -1   9   7        3.24        3.93      1.60 o 
   0   9   7      163.33      151.98      4.89 o 
   1   9   7       23.01       21.67      2.63 o 
   2   9   7      135.71      118.50      6.72 o 
   3   9   7       16.90       28.91      3.64 o 
   4   9   7        0.27        2.18      2.61 o 
   5   9   7        0.92       -1.23      2.37 o 
   6   9   7       21.49       16.95      4.52 o 
   7   9   7        4.29        1.02      6.96 o 
   8   9   7      249.69      227.16     35.55 o 
   9   9   7        1.40       -0.67     10.32 o 
 -13  10   7        5.54       36.40     12.33 o 
 -12  10   7       40.15       56.14     24.71 o 
 -11  10   7        0.08       12.16     13.63 o 
 -10  10   7        0.04        2.58      6.53 o 
  -9  10   7        4.44       15.07      7.16 o 
  -8  10   7      122.87      122.03      8.59 o 
  -7  10   7       84.23       98.44      5.82 o 
  -6  10   7       66.85       69.11      4.99 o 
  -5  10   7        9.59        8.48      2.62 o 
  -4  10   7      972.58      919.14     13.97 o 
  -3  10   7      964.27      898.18     12.09 o 
  -2  10   7       29.21       27.62      2.77 o 
  -1  10   7      109.31      112.50      4.85 o 
   0  10   7      146.98      115.74      5.43 o 
   1  10   7      343.76      332.39      7.32 o 
   2  10   7        9.32       16.89      3.02 o 
   3  10   7        1.32        1.74      2.55 o 
   4  10   7       27.81       32.80      3.78 o 
   5  10   7        1.24        2.28      2.84 o 
   6  10   7       66.68       69.26     11.93 o 
   7  10   7       89.88       96.83     11.06 o 
   8  10   7       31.67       25.33     10.55 o 
   9  10   7      320.95      327.24     22.69 o 
 -13  11   7       19.72       29.97     11.64 o 
 -12  11   7        7.57       13.37     28.16 o 
 -11  11   7        1.25        7.67      8.90 o 
 -10  11   7       37.77       22.06     10.63 o 
  -9  11   7       49.06       45.20     15.20 o 
  -8  11   7        1.54        8.48      6.02 o 
  -7  11   7       32.10       32.27      4.27 o 
  -6  11   7        4.25        3.86      2.38 o 
  -5  11   7      549.55      528.30     10.77 o 
  -4  11   7        9.73        7.63      2.66 o 
  -3  11   7      139.03      130.76      6.50 o 
  -2  11   7       64.88       85.16      4.40 o 
  -1  11   7       13.43       19.76      2.61 o 
   0  11   7      343.21      307.91      7.67 o 
   1  11   7        6.70        5.64      2.07 o 
   2  11   7       43.47       33.56      3.76 o 
   3  11   7        8.65        6.56      2.64 o 
   4  11   7       27.29       20.76      4.03 o 
   5  11   7        0.86        0.45      2.90 o 
   6  11   7      177.51      168.67     11.31 o 
   7  11   7        8.99        4.34      9.09 o 
   8  11   7        2.09       -5.65     10.78 o 
   9  11   7       16.60       14.31      9.75 o 
 -12  12   7       48.47       89.20     16.51 o 
 -11  12   7       16.10       40.73     33.29 o 
 -10  12   7       11.55       28.57     25.97 o 
  -9  12   7       71.61       69.40     10.78 o 
  -8  12   7       11.34       19.89      9.31 o 
  -7  12   7       12.38        9.52      4.40 o 
  -6  12   7       88.52       88.35      6.57 o 
  -5  12   7      355.65      360.19      8.91 o 
  -4  12   7       48.74       43.18      4.23 o 
  -3  12   7        0.30        0.08      2.14 o 
  -2  12   7      297.33      269.72      7.19 o 
  -1  12   7     1111.37     1146.99     13.65 o 
   0  12   7       68.23       56.63      4.39 o 
   1  12   7       91.35       83.16      5.07 o 
   2  12   7      121.83      133.50      6.71 o 
   3  12   7      414.59      378.03     10.91 o 
   4  12   7       37.44       33.49      4.80 o 
   5  12   7      278.67      294.72     10.43 o 
   6  12   7       20.86       25.55      8.31 o 
   7  12   7        0.93        4.39      6.15 o 
   8  12   7        1.58       -6.13      6.13 o 
   9  12   7       31.37       43.57     16.55 o 
 -12  13   7       11.87       53.51     26.38 o 
 -11  13   7        8.24       33.34     12.32 o 
 -10  13   7       11.17       13.98     22.03 o 
  -9  13   7        1.18       -0.22      4.93 o 
  -8  13   7      135.33      150.97     19.07 o 
  -7  13   7       77.62       73.83      8.00 o 
  -6  13   7       35.94       22.92      5.26 o 
  -5  13   7      118.42      111.25      8.01 o 
  -4  13   7       51.22       50.36      5.15 o 
  -3  13   7        5.91        1.70      2.27 o 
  -2  13   7      215.62      205.48      7.17 o 
  -1  13   7      444.54      423.13      9.90 o 
   0  13   7       30.07       31.06      3.57 o 
   1  13   7       81.32       90.70      5.41 o 
   2  13   7       19.57       22.77      3.47 o 
   3  13   7       56.94       56.14      6.38 o 
   4  13   7       12.45       11.95      3.93 o 
   5  13   7      101.33      137.48      9.85 o 
   6  13   7       67.62       83.55     10.90 o 
   7  13   7       90.49      100.67     20.58 o 
   8  13   7        6.07       -0.80      6.57 o 
 -12  14   7      124.79      120.17     25.08 o 
 -11  14   7       39.33       22.28     12.24 o 
 -10  14   7       89.27      106.76     24.96 o 
  -9  14   7        0.07       -0.19      5.38 o 
  -8  14   7        0.48        8.86      9.93 o 
  -7  14   7      124.61       99.91      9.54 o 
  -6  14   7       24.84       28.89      5.61 o 
  -5  14   7      136.36      127.86     13.45 o 
  -4  14   7      101.86      106.92      8.10 o 
  -3  14   7       70.34       67.97      6.54 o 
  -2  14   7       62.23       63.44      6.08 o 
  -1  14   7      164.40      150.22      7.06 o 
   0  14   7       58.06       54.47      4.42 o 
   1  14   7        2.26        1.23      2.35 o 
   2  14   7        7.49        8.84      3.69 o 
   3  14   7      349.24      379.61     12.05 o 
   4  14   7       67.12       79.66      6.96 o 
   5  14   7       22.79       30.04      6.97 o 
   6  14   7        1.05        6.35      6.61 o 
   7  14   7       56.31       58.85     10.00 o 
   8  14   7      223.15      240.30     15.88 o 
 -11  15   7       33.42       49.62     23.40 o 
 -10  15   7       44.80       50.07     18.45 o 
  -9  15   7       25.51        9.72     10.55 o 
  -8  15   7        0.69       -1.58      5.62 o 
  -7  15   7        3.59        2.22      4.54 o 
  -6  15   7        8.67        1.26      4.42 o 
  -5  15   7       21.42       26.37      5.92 o 
  -4  15   7       32.53       30.19      8.34 o 
  -3  15   7        1.29       -0.05      3.26 o 
  -2  15   7      156.54      153.26     11.16 o 
  -1  15   7       95.08       96.77      7.68 o 
   0  15   7        5.82        3.88      3.52 o 
   1  15   7        1.32        4.09      3.87 o 
   2  15   7       40.36       49.88      5.34 o 
   3  15   7       77.33       89.60      6.84 o 
   4  15   7       23.16       20.10      7.96 o 
   5  15   7       52.44       61.34      8.31 o 
   6  15   7       22.37       17.35     10.26 o 
   7  15   7       19.54       28.04     10.88 o 
 -11  16   7       72.14       89.70     39.01 o 
 -10  16   7       92.54       98.70     17.44 o 
  -9  16   7        1.34       12.82     17.77 o 
  -8  16   7       16.52        0.92      7.15 o 
  -7  16   7      136.20      173.96     22.43 o 
  -6  16   7       20.70       23.42      7.24 o 
  -5  16   7        4.73       -3.09      5.34 o 
  -4  16   7       39.31       49.28      9.83 o 
  -3  16   7       69.63       69.79      8.58 o 
  -2  16   7       25.19       15.97      5.16 o 
  -1  16   7       68.33       83.33      8.81 o 
   0  16   7       24.42       13.86      4.50 o 
   1  16   7       25.01       17.94      5.25 o 
   2  16   7       19.81       27.71      4.94 o 
   3  16   7       27.59       31.91      6.14 o 
   4  16   7       87.21      129.69     14.60 o 
   5  16   7       70.70       55.97     10.10 o 
   6  16   7        1.83        3.19      6.57 o 
   7  16   7       66.31       50.57     14.80 o 
 -10  17   7        7.01        8.82      9.86 o 
  -9  17   7       94.42      128.61     41.76 o 
  -8  17   7       30.20       27.28     11.27 o 
  -7  17   7       45.44       78.70     30.68 o 
  -6  17   7       34.69       45.23     13.22 o 
  -5  17   7        5.22        0.55      5.27 o 
  -4  17   7       22.95       26.47      5.97 o 
  -3  17   7        1.74        4.75      4.94 o 
  -2  17   7        0.67       -3.01      5.16 o 
  -1  17   7       23.41       15.59      6.02 o 
   0  17   7       34.91       38.96      5.89 o 
   1  17   7        9.01       11.11      6.52 o 
   2  17   7       76.31       88.94     11.02 o 
   3  17   7        5.98        2.19      5.53 o 
   4  17   7        0.27       20.52     18.14 o 
   5  17   7       18.66        8.43      6.84 o 
   6  17   7        8.53       16.61      9.75 o 
  -9  18   7      211.13      254.90     23.45 o 
  -8  18   7       18.81       41.91     27.13 o 
  -7  18   7        5.82       13.73     10.00 o 
  -6  18   7       15.09       33.59     16.50 o 
  -5  18   7       47.53       40.50     11.38 o 
  -4  18   7       45.05       43.84     14.17 o 
  -3  18   7      111.38      123.59     14.32 o 
  -2  18   7       21.68       28.06      7.58 o 
  -1  18   7        6.67       -5.89      7.02 o 
   0  18   7        8.16       19.60      8.15 o 
   1  18   7       92.23       90.10     11.36 o 
   2  18   7       66.49       91.09     14.97 o 
   3  18   7       11.69       25.83     21.97 o 
   4  18   7       27.01       45.13     36.05 o 
   5  18   7        3.55       33.67     32.23 o 
  -9  19   7       61.30       40.27     18.02 o 
  -8  19   7       34.41       34.01     22.63 o 
  -7  19   7       73.49       86.15     20.91 o 
  -6  19   7        5.17       15.17     10.87 o 
  -5  19   7        0.03        9.61      7.67 o 
  -4  19   7       97.21      112.40     13.62 o 
  -3  19   7      158.58      162.43     16.33 o 
  -2  19   7       24.74       16.57     13.17 o 
  -1  19   7       36.65       35.45      9.94 o 
   0  19   7       89.08      120.03     28.82 o 
   1  19   7      293.75      304.83     23.59 o 
   2  19   7       32.44       38.67     15.99 o 
   3  19   7        3.40       28.85     24.47 o 
   4  19   7       46.00       41.13     22.08 o 
   5  19   7       49.46       64.34     13.56 o 
  -8  20   7      235.31      227.51     33.97 o 
  -7  20   7       20.96       24.30     13.17 o 
  -6  20   7        0.34        7.39     10.53 o 
  -5  20   7        0.00        1.50     19.02 o 
  -4  20   7       25.68       29.64      8.96 o 
  -3  20   7        5.76        0.91      7.20 o 
  -2  20   7       65.15       87.23     36.79 o 
  -1  20   7       32.30       49.57      9.83 o 
   0  20   7       54.41       69.36     14.42 o 
   1  20   7       26.63       47.88     19.73 o 
   2  20   7        1.15        2.41      7.88 o 
   3  20   7        0.27       12.00      8.27 o 
   4  20   7       36.87       28.95     14.23 o 
  -6  21   7      146.06      115.56     25.13 o 
  -5  21   7        0.01       -3.43      5.77 o 
  -4  21   7       37.82       58.40     14.37 o 
  -3  21   7      176.05      167.26     43.22 o 
  -2  21   7        0.57       -2.96     10.62 o 
  -1  21   7        0.64       12.85     12.48 o 
   0  21   7        0.42        1.45      8.61 o 
   1  21   7      225.82      415.45     35.50 o 
   2  21   7      116.41      115.87     33.39 o 
  -5  22   7        6.32        6.98     10.38 o 
  -3  22   7        1.25       22.20      8.07 o 
  -2  22   7       13.13        8.88     18.53 o 
  -1  22   7      382.35      440.75     28.97 o 
   0  22   7       82.05       36.48     13.97 o 
   1  22   7       31.46       30.71     19.28 o 
 -14   0   8       28.03       43.33     18.13 o 
 -13   0   8      163.34      187.00     16.15 o 
 -12   0   8       30.94       44.13     10.36 o 
 -11   0   8        7.16       11.27      7.10 o 
 -10   0   8      159.88      131.92      9.20 o 
  -9   0   8       30.40       47.09      6.04 o 
  -8   0   8      332.12      288.18     10.72 o 
  -7   0   8        0.13        1.90      3.52 o 
  -6   0   8       31.01       32.76      5.90 o 
  -5   0   8      270.73      275.47      6.42 o 
  -4   0   8        1.68        0.05      1.37 o 
  -3   0   8      158.35      161.96      4.53 o 
  -2   0   8       39.57       62.27      3.65 o 
  -1   0   8       79.83       85.16      4.04 o 
   0   0   8      210.01      251.56      5.61 o 
   1   0   8      819.06      793.32     14.87 o 
   2   0   8     8853.42     8719.97     66.83 o 
   3   0   8       20.14       16.52      3.34 o 
   4   0   8       15.29       14.84      3.97 o 
   5   0   8       60.67       61.60     16.86 o 
   6   0   8       63.27       53.77     11.73 o 
   7   0   8      541.61      550.59     23.63 o 
   8   0   8      128.99      117.30     19.69 o 
   9   0   8       43.92       59.78     16.46 o 
  10   0   8      129.99      150.22     24.30 o 
 -14   1   8        4.56        5.85      7.25 o 
 -13   1   8        3.67        9.17      8.37 o 
 -12   1   8        4.86       -0.77      6.00 o 
 -11   1   8       16.27       11.73      5.18 o 
 -10   1   8      111.82      105.71      5.87 o 
  -9   1   8       48.59       48.07      4.21 o 
  -8   1   8        1.50        5.29      2.90 o 
  -7   1   8      117.03      120.02      6.10 o 
  -6   1   8       10.47        5.76      2.60 o 
  -5   1   8      203.57      202.20      5.27 o 
  -4   1   8      150.85      158.56      3.34 o 
  -3   1   8       14.90       16.12      1.48 o 
  -2   1   8       31.78       33.51      1.87 o 
  -1   1   8       30.60       33.11      2.21 o 
   0   1   8       83.37      103.05      4.33 o 
   1   1   8     1006.76      969.22     11.02 o 
   2   1   8       79.99       75.17      3.97 o 
   3   1   8      951.03      875.18     12.23 o 
   4   1   8      112.67      103.90      5.85 o 
   5   1   8        0.06       -2.03      2.03 o 
   6   1   8      107.55       98.08      8.38 o 
   7   1   8        5.26        3.06      3.91 o 
   8   1   8       50.98       56.71     18.68 o 
   9   1   8       53.30       62.07     19.13 o 
  10   1   8        0.03       -0.49     11.31 o 
 -14   2   8        3.90        6.49      7.85 o 
 -13   2   8       47.69       57.03     10.32 o 
 -12   2   8       17.48       26.51      8.27 o 
 -11   2   8       31.35       26.49      9.38 o 
 -10   2   8       79.13       89.72      6.42 o 
  -9   2   8      214.06      191.99      8.06 o 
  -8   2   8       14.75       10.64      3.33 o 
  -7   2   8       15.15       12.31      3.27 o 
  -6   2   8        7.14        6.53      2.43 o 
  -5   2   8       61.93       65.13      3.62 o 
  -4   2   8        6.34        8.05      1.24 o 
  -3   2   8      513.10      539.24      6.34 o 
  -2   2   8        6.89        6.21      1.12 o 
  -1   2   8      379.87      413.75      5.40 o 
   0   2   8        9.77        7.59      1.28 o 
   1   2   8      563.99      570.41     10.03 o 
   2   2   8      539.02      511.24      7.88 o 
   3   2   8      498.29      500.05      8.85 o 
   4   2   8        8.86        5.09      2.19 o 
   5   2   8      415.03      395.30     14.94 o 
   6   2   8        0.41        3.25      3.03 o 
   7   2   8       65.52       57.03      6.53 o 
   8   2   8        0.28       -3.35      5.34 o 
   9   2   8       71.42       76.18     12.54 o 
  10   2   8       26.54       32.61     11.15 o 
 -14   3   8        1.78        4.76      7.94 o 
 -13   3   8       12.49       16.97      7.75 o 
 -12   3   8       25.80       30.70      8.55 o 
 -11   3   8        4.57        4.50      6.98 o 
 -10   3   8      116.95       97.63      9.74 o 
  -9   3   8       99.63      107.03      7.22 o 
  -8   3   8       17.62       14.27      3.52 o 
  -7   3   8      433.22      410.08     10.70 o 
  -6   3   8      457.23      434.29      8.59 o 
  -5   3   8       25.81       26.72      2.70 o 
  -4   3   8      448.78      482.94      5.98 o 
  -3   3   8        4.14       13.53      1.39 o 
  -2   3   8       16.30       21.27      1.75 o 
  -1   3   8      154.26      177.82      4.16 o 
   0   3   8        0.85        1.72      1.19 o 
   1   3   8      109.76      106.22      3.59 o 
   2   3   8       85.41       71.10      3.34 o 
   3   3   8      246.74      253.67      7.29 o 
   4   3   8       99.10       98.92      5.14 o 
   5   3   8        4.60        1.81      2.59 o 
   6   3   8        9.25        8.29      3.40 o 
   7   3   8        4.64        7.33      3.75 o 
   8   3   8      245.05      253.58     15.54 o 
   9   3   8        3.54       30.23     23.84 o 
  10   3   8        0.95       24.33     38.95 o 
 -14   4   8       28.12        5.54     19.23 o 
 -13   4   8       17.95       21.05      8.50 o 
 -12   4   8       11.52        9.17      7.60 o 
 -11   4   8      351.90      346.55     14.56 o 
 -10   4   8      413.93      402.94     14.97 o 
  -9   4   8       13.00       13.50      3.47 o 
  -8   4   8     1126.79     1044.63     17.05 o 
  -7   4   8      234.67      186.81     10.16 o 
  -6   4   8        9.31        4.92      2.08 o 
  -5   4   8      267.59      273.83      6.38 o 
  -4   4   8      250.51      257.99      5.44 o 
  -3   4   8      545.11      558.63      6.20 o 
  -2   4   8       11.90       16.46      1.54 o 
  -1   4   8      338.49      351.73      4.98 o 
   0   4   8       13.14       15.17      1.81 o 
   1   4   8        9.66        4.25      2.47 o 
   2   4   8       77.15       88.01      5.13 o 
   3   4   8      124.10      133.66      4.91 o 
   4   4   8        8.37        6.58      2.15 o 
   5   4   8        0.42       -1.25      2.46 o 
   6   4   8        1.81        2.55      2.93 o 
   7   4   8        4.85        2.95      3.49 o 
   8   4   8        1.98        8.56      5.74 o 
   9   4   8      134.72      142.31     19.58 o 
  10   4   8        1.54       24.39     15.10 o 
 -14   5   8       12.34        4.80     11.01 o 
 -13   5   8       74.88       67.67     14.86 o 
 -12   5   8       44.26       34.84      9.43 o 
 -11   5   8        0.03        4.56      5.40 o 
 -10   5   8        0.39        7.43      5.10 o 
  -9   5   8      372.88      381.17     10.29 o 
  -8   5   8      307.64      302.71     10.78 o 
  -7   5   8      471.33      410.25     10.51 o 
  -6   5   8     1813.98     1676.22     15.85 o 
  -5   5   8      166.56      156.57      4.89 o 
  -4   5   8      253.69      259.60      5.29 o 
  -3   5   8      354.85      360.22      5.42 o 
  -2   5   8      245.60      223.42      4.66 o 
  -1   5   8       28.82       35.93      2.56 o 
   0   5   8      295.33      299.46      5.59 o 
   1   5   8      125.85      118.18      4.78 o 
   2   5   8        1.67        4.01      2.36 o 
   3   5   8       97.87       80.11      5.01 o 
   4   5   8       25.30       23.67      2.57 o 
   5   5   8       25.59       27.26      4.42 o 
   6   5   8      172.20      187.10     10.27 o 
   7   5   8       37.24       27.25     11.75 o 
   8   5   8       71.64       58.05     12.36 o 
   9   5   8        0.99       12.24      8.64 o 
  10   5   8        5.35       40.54     36.66 o 
 -14   6   8       75.57       57.12     13.57 o 
 -13   6   8        1.46        8.19     10.26 o 
 -12   6   8       25.92       50.44     12.81 o 
 -11   6   8        8.57       18.50     10.93 o 
 -10   6   8      277.03      293.61     13.40 o 
  -9   6   8      140.26      132.41      8.26 o 
  -8   6   8        8.17        8.30      3.48 o 
  -7   6   8      174.70      126.70      5.84 o 
  -6   6   8        0.00        3.54      2.15 o 
  -5   6   8      238.80      215.80      5.74 o 
  -4   6   8      147.06      162.30      4.34 o 
  -3   6   8       36.42       27.09      2.32 o 
  -2   6   8      839.34      838.44      8.76 o 
  -1   6   8        3.69        4.79      1.48 o 
   0   6   8      120.56      115.13      4.18 o 
   1   6   8       20.47       22.74      2.69 o 
   2   6   8     1032.86      981.83     12.54 o 
   3   6   8      543.48      535.85      9.47 o 
   4   6   8       14.18       16.00      3.01 o 
   5   6   8       26.43       19.95      4.59 o 
   6   6   8       24.63       15.78      4.24 o 
   7   6   8      235.22      272.21     19.44 o 
   8   6   8       78.30       92.28     15.28 o 
   9   6   8        5.45       16.53     26.06 o 
 -14   7   8       25.06        3.03     27.72 o 
 -13   7   8        0.23        3.59      9.55 o 
 -12   7   8       20.96       14.76     10.75 o 
 -11   7   8        0.00        5.04      5.58 o 
 -10   7   8       45.72       48.87      6.55 o 
  -9   7   8       93.95       85.67      7.61 o 
  -8   7   8        2.99        3.37      2.91 o 
  -7   7   8      885.19      804.55     13.38 o 
  -6   7   8     1141.91     1069.29     15.12 o 
  -5   7   8       83.12       86.69      5.30 o 
  -4   7   8      991.86      953.61     12.29 o 
  -3   7   8      827.99      836.37     10.11 o 
  -2   7   8      776.35      788.32      9.56 o 
  -1   7   8      227.89      205.94      5.10 o 
   0   7   8       11.01        5.70      1.69 o 
   1   7   8        0.00        1.70      1.75 o 
   2   7   8       85.24       87.18      5.24 o 
   3   7   8        6.85       11.11      2.47 o 
   4   7   8       40.84       49.23      5.24 o 
   5   7   8       31.38       25.38      5.24 o 
   6   7   8      153.18      153.21      9.98 o 
   7   7   8       52.88       40.02     10.69 o 
   8   7   8       16.00       36.01     15.80 o 
   9   7   8      137.67      173.41     29.71 o 
 -14   8   8        1.24       -0.09     12.24 o 
 -13   8   8        5.39        6.15      9.59 o 
 -12   8   8       24.31       -1.95     15.21 o 
 -11   8   8       13.86       -4.80     26.45 o 
 -10   8   8        5.13       11.66     11.30 o 
  -9   8   8        0.26       -1.90      3.54 o 
  -8   8   8       30.57       13.81      3.24 o 
  -7   8   8       54.37       58.50      5.18 o 
  -6   8   8       11.36        5.61      2.55 o 
  -5   8   8      131.67      126.21      6.32 o 
  -4   8   8     1415.70     1372.72     15.26 o 
  -3   8   8      380.96      405.96     10.53 o 
  -2   8   8        3.73        1.59      1.79 o 
  -1   8   8       77.25       87.24      4.31 o 
   0   8   8        7.80        3.51      1.85 o 
   1   8   8       39.88       46.50      3.92 o 
   2   8   8       43.49       17.97      3.22 o 
   3   8   8      818.19      772.06     12.32 o 
   4   8   8      356.87      325.84      8.33 o 
   5   8   8       50.79       44.37      5.47 o 
   6   8   8       41.98       45.64      6.86 o 
   7   8   8       71.51       82.35     16.56 o 
   8   8   8      187.72      208.26     19.50 o 
   9   8   8      133.14      116.83     17.09 o 
 -13   9   8        0.39       19.54      9.60 o 
 -12   9   8        9.30       24.56      9.88 o 
 -11   9   8        2.54        6.02      6.41 o 
 -10   9   8        3.07        2.66      5.06 o 
  -9   9   8        0.01        9.25      5.67 o 
  -8   9   8        7.44       11.15      3.55 o 
  -7   9   8        5.61        4.87      2.66 o 
  -6   9   8       35.41       32.56      3.71 o 
  -5   9   8      264.27      265.22      8.44 o 
  -4   9   8      405.38      398.59      9.96 o 
  -3   9   8       97.37       88.10      4.85 o 
  -2   9   8        4.07        5.67      1.80 o 
  -1   9   8       11.20        8.67      2.08 o 
   0   9   8        8.50       14.30      2.01 o 
   1   9   8      317.71      233.49      6.71 o 
   2   9   8        0.01        0.30      2.47 o 
   3   9   8        7.50       12.90      2.78 o 
   4   9   8      103.98       82.75      5.42 o 
   5   9   8      109.41      107.74      7.89 o 
   6   9   8       15.59       15.40      8.64 o 
   7   9   8       16.14       10.21      8.41 o 
   8   9   8        1.19        2.16      8.91 o 
   9   9   8       28.99       16.33     15.97 o 
 -13  10   8        1.36       -4.34      9.75 o 
 -12  10   8       17.86       22.62     11.89 o 
 -11  10   8       23.60       32.52     17.03 o 
 -10  10   8        3.35       -2.34      6.27 o 
  -9  10   8      208.13      236.10     13.16 o 
  -8  10   8       92.97       85.60      7.59 o 
  -7  10   8        3.93        2.72      2.44 o 
  -6  10   8        6.38        5.56      2.62 o 
  -5  10   8      828.13      803.73     13.72 o 
  -4  10   8      245.10      216.77      7.26 o 
  -3  10   8        1.83        3.81      2.31 o 
  -2  10   8       64.17       66.19      4.02 o 
  -1  10   8       59.79       58.33      3.84 o 
   0  10   8        0.03        0.77      1.77 o 
   1  10   8      256.34      209.57      6.22 o 
   2  10   8       91.66       89.97      5.66 o 
   3  10   8      308.93      289.62      8.69 o 
   4  10   8      423.07      418.30     10.54 o 
   5  10   8      143.75      139.91      9.20 o 
   6  10   8        1.45       -3.06      4.95 o 
   7  10   8       56.68       56.39     12.68 o 
   8  10   8      199.90      195.13     19.69 o 
 -13  11   8       65.35       91.16     24.14 o 
 -12  11   8        1.32       17.21      9.74 o 
 -11  11   8       53.59       72.92     17.29 o 
 -10  11   8       38.26       24.46      9.67 o 
  -9  11   8       18.78       25.20      8.83 o 
  -8  11   8      120.24      134.16     12.76 o 
  -7  11   8       29.25       29.12      4.34 o 
  -6  11   8       71.90       66.76      5.15 o 
  -5  11   8      182.30      164.54      7.33 o 
  -4  11   8     1103.23     1035.17     15.71 o 
  -3  11   8      392.97      390.39     13.04 o 
  -2  11   8       54.02       54.22      6.00 o 
  -1  11   8        7.00        4.40      2.08 o 
   0  11   8        2.61        0.49      2.30 o 
   1  11   8       13.50       20.12      3.03 o 
   2  11   8      173.46      148.48      7.07 o 
   3  11   8      520.77      507.79     11.49 o 
   4  11   8      343.03      339.73     10.96 o 
   5  11   8        2.23        0.16      3.20 o 
   6  11   8      216.10      226.59     14.58 o 
   7  11   8      106.59      127.04     17.18 o 
   8  11   8        5.78        4.96      8.68 o 
 -12  12   8       85.04       82.28     16.55 o 
 -11  12   8        0.05       -8.77      8.77 o 
 -10  12   8       37.31       23.02     10.08 o 
  -9  12   8       21.24        9.54     18.77 o 
  -8  12   8      241.71      253.25     22.17 o 
  -7  12   8        5.49        9.15      4.27 o 
  -6  12   8      382.29      377.93     10.45 o 
  -5  12   8       15.30       14.74      3.33 o 
  -4  12   8      374.81      400.83     10.02 o 
  -3  12   8      185.80      181.75      7.91 o 
  -2  12   8      424.25      416.44     10.09 o 
  -1  12   8       10.06        7.40      2.31 o 
   0  12   8       41.31       37.42      4.13 o 
   1  12   8        0.00        0.08      2.15 o 
   2  12   8       58.93       73.49      5.45 o 
   3  12   8      545.59      528.84     13.24 o 
   4  12   8       13.32       14.01      3.95 o 
   5  12   8        9.72       17.35      5.81 o 
   6  12   8       99.06      127.91     13.03 o 
   7  12   8      141.28      164.42     26.91 o 
   8  12   8        4.79        3.80      8.25 o 
 -12  13   8       27.87       39.16     24.01 o 
 -11  13   8       84.30      102.81     16.17 o 
 -10  13   8       48.37       83.15     21.60 o 
  -9  13   8        7.04        2.37      8.05 o 
  -8  13   8       95.53       94.86      9.61 o 
  -7  13   8        1.06        7.74      7.10 o 
  -6  13   8        0.52        6.94      5.38 o 
  -5  13   8       11.77       10.08      3.43 o 
  -4  13   8       39.69       30.43      4.01 o 
  -3  13   8      290.12      268.86      8.43 o 
  -2  13   8      260.09      265.78      8.35 o 
  -1  13   8       19.22       18.58      3.50 o 
   0  13   8        3.60        4.63      2.58 o 
   1  13   8       59.64       55.29      5.13 o 
   2  13   8       24.05       24.98      3.96 o 
   3  13   8      321.46      283.44     11.65 o 
   4  13   8        0.44        3.41      4.05 o 
   5  13   8       15.28       22.57      6.56 o 
   6  13   8       86.71      122.76     13.84 o 
   7  13   8        4.23       -0.26      6.68 o 
 -12  14   8       54.67       60.80     14.59 o 
 -11  14   8       69.25       85.47     16.35 o 
 -10  14   8       58.91       65.38     13.52 o 
  -9  14   8        7.50        2.64      7.50 o 
  -8  14   8       21.89       36.73     15.82 o 
  -7  14   8       91.73      105.66      9.79 o 
  -6  14   8       89.69       87.95      8.79 o 
  -5  14   8      261.39      265.43     12.22 o 
  -4  14   8      224.01      242.58     13.45 o 
  -3  14   8       79.73       89.58      6.77 o 
  -2  14   8       97.42      101.72      6.68 o 
  -1  14   8        1.46        2.93      4.04 o 
   0  14   8        8.88       10.53      3.11 o 
   1  14   8       46.57       54.80      6.42 o 
   2  14   8      226.78      240.33      9.57 o 
   3  14   8       10.92        2.28      3.62 o 
   4  14   8       33.34       34.99      6.99 o 
   5  14   8      114.89      121.18     11.00 o 
   6  14   8       10.10        7.81      7.29 o 
   7  14   8       20.94       10.88      7.50 o 
 -11  15   8       60.10       39.01     51.51 o 
 -10  15   8       32.21       26.12     14.72 o 
  -9  15   8        7.09        4.48      7.69 o 
  -8  15   8      217.59      224.44     29.09 o 
  -7  15   8       46.47       52.58      7.53 o 
  -6  15   8       60.78       57.57      8.67 o 
  -5  15   8      261.64      271.95     12.84 o 
  -4  15   8       91.00       87.16      8.94 o 
  -3  15   8      180.27      196.07     11.91 o 
  -2  15   8        8.61        7.13      6.59 o 
  -1  15   8       19.92       32.87      7.49 o 
   0  15   8        6.41        7.04      3.67 o 
   1  15   8       25.58       15.90      4.03 o 
   2  15   8        0.02        2.74      3.54 o 
   3  15   8       11.04        7.52      4.38 o 
   4  15   8       57.24       63.46      8.37 o 
   5  15   8       13.57       16.77      6.20 o 
   6  15   8        5.62        5.22      6.74 o 
 -10  16   8      451.63      561.93     42.52 o 
  -9  16   8       61.44       58.23     13.91 o 
  -8  16   8        1.03        8.12     12.70 o 
  -7  16   8        5.88        4.45      5.66 o 
  -6  16   8        4.55        5.72      7.48 o 
  -5  16   8        0.94        0.97      4.10 o 
  -4  16   8      274.29      251.28     12.78 o 
  -3  16   8       87.02       78.00      8.75 o 
  -2  16   8       37.29       29.72      6.15 o 
  -1  16   8        0.98        7.17      4.32 o 
   0  16   8       73.36       61.91      8.21 o 
   1  16   8       13.22       23.90      6.95 o 
   2  16   8        1.04       16.59      9.65 o 
   3  16   8        0.02       -4.97      4.97 o 
   4  16   8      239.02      264.42     17.17 o 
   5  16   8       21.21       20.65      8.30 o 
   6  16   8        0.07        1.64      8.77 o 
 -10  17   8       20.18       33.76     20.31 o 
  -9  17   8       17.05       21.77     10.79 o 
  -8  17   8      103.93      100.93     17.42 o 
  -7  17   8       48.97       56.24     17.09 o 
  -6  17   8      174.38      180.37     16.35 o 
  -5  17   8        2.80        6.57      9.41 o 
  -4  17   8       66.72       85.05     17.70 o 
  -3  17   8       10.22        9.49      8.93 o 
  -2  17   8        7.70       -0.36      7.40 o 
  -1  17   8       37.15       24.97      7.49 o 
   0  17   8       12.96        9.42      8.49 o 
   1  17   8      503.12      507.57     38.43 o 
   2  17   8       10.88       26.84      8.72 o 
   3  17   8       73.73       82.30     17.59 o 
   4  17   8        5.35        6.86      6.69 o 
   5  17   8       26.08       23.55      7.74 o 
  -9  18   8        4.87        5.44      8.60 o 
  -8  18   8        9.46       13.52     12.73 o 
  -7  18   8        0.04        5.80      7.62 o 
  -6  18   8        9.14       16.59      6.92 o 
  -5  18   8        0.11       14.69     13.45 o 
  -4  18   8      122.44      174.34     26.11 o 
  -3  18   8       35.54       51.09     22.49 o 
  -2  18   8      110.44       68.97     11.62 o 
  -1  18   8        0.48        8.81      6.51 o 
   0  18   8       53.75       75.67     14.47 o 
   1  18   8        5.75        9.68      9.66 o 
   2  18   8      182.61      168.70     27.62 o 
   3  18   8      127.30      118.82     17.32 o 
   4  18   8        0.22        5.79      6.65 o 
   5  18   8        4.96       11.10      7.81 o 
  -8  19   8       85.08       71.61     19.93 o 
  -7  19   8       12.04       24.34     14.26 o 
  -6  19   8       50.89       34.84      9.74 o 
  -5  19   8       55.67       70.43     14.89 o 
  -4  19   8      133.07      140.09     18.22 o 
  -3  19   8        0.06       12.06     17.03 o 
  -2  19   8        6.08       16.12      8.56 o 
  -1  19   8      161.58      167.99     16.48 o 
   0  19   8      108.69      114.24     21.30 o 
   1  19   8       79.03      109.71     17.05 o 
   2  19   8        1.37        2.13     10.46 o 
   3  19   8       52.70      220.44     26.47 o 
   4  19   8        0.57       10.12     17.78 o 
  -7  20   8       19.83        9.76     12.09 o 
  -6  20   8       28.57       42.40      9.45 o 
  -5  20   8        0.51        5.89      7.75 o 
  -4  20   8        0.21       15.83      8.92 o 
  -3  20   8       41.27       61.81     23.85 o 
  -2  20   8       75.49       53.47     11.82 o 
  -1  20   8       11.12       26.37     13.68 o 
   0  20   8       29.31       34.21     12.03 o 
   1  20   8      364.22      503.15     28.95 o 
   2  20   8       50.14       54.12     13.49 o 
   3  20   8        4.13       15.49     30.70 o 
  -6  21   8       29.97       39.60      9.91 o 
  -5  21   8        1.04        5.69     14.58 o 
  -4  21   8       21.84       24.12     10.20 o 
  -3  21   8       68.27       82.56     19.22 o 
  -2  21   8        0.22       12.70      8.19 o 
  -1  21   8        3.24       16.78     29.77 o 
   0  21   8       39.55       78.00     18.23 o 
   1  21   8       76.03       98.10     35.13 o 
  -3  22   8        0.07        4.60      7.16 o 
  -2  22   8       72.01       93.60     20.57 o 
 -14   1   9       63.63       69.02     14.36 o 
 -13   1   9      304.32      344.94     23.19 o 
 -12   1   9        0.17        8.53      7.64 o 
 -11   1   9       72.61       89.19      9.65 o 
 -10   1   9        6.80       13.69      4.69 o 
  -9   1   9        2.80        8.85      3.18 o 
  -8   1   9      155.07      144.03      6.63 o 
  -7   1   9       86.77       78.65      6.12 o 
  -6   1   9       33.00       42.00      4.78 o 
  -5   1   9      617.32      577.40     12.57 o 
  -4   1   9       85.01       80.30      3.54 o 
  -3   1   9       71.86       74.72      3.22 o 
  -2   1   9       33.29       41.77      2.57 o 
  -1   1   9      651.14      657.59      8.13 o 
   0   1   9      174.28      192.84      6.41 o 
   1   1   9      260.13      255.59      6.71 o 
   2   1   9       74.71       85.07      4.44 o 
   3   1   9       27.54       22.53      3.04 o 
   4   1   9       47.89       43.53      5.51 o 
   5   1   9       27.62       16.95      5.38 o 
   6   1   9      101.23       92.46      8.45 o 
   7   1   9      393.66      375.95     20.72 o 
   8   1   9        4.04        1.97      6.23 o 
   9   1   9        0.04        0.11      6.90 o 
 -14   2   9        0.97        1.59      9.21 o 
 -13   2   9       23.06       15.13      6.98 o 
 -12   2   9       84.09       98.21     11.84 o 
 -11   2   9       26.27       18.79      6.25 o 
 -10   2   9       95.94       95.47      8.10 o 
  -9   2   9       59.59       55.96      5.21 o 
  -8   2   9       93.51       85.98      5.81 o 
  -7   2   9       61.40       51.80      4.48 o 
  -6   2   9      392.88      385.42      9.16 o 
  -5   2   9       39.70       37.01      3.33 o 
  -4   2   9      117.32      104.05      4.76 o 
  -3   2   9      108.08      111.31      3.69 o 
  -2   2   9       40.12       40.07      2.53 o 
  -1   2   9      244.54      232.54      4.73 o 
   0   2   9      320.61      311.65      5.93 o 
   1   2   9       33.14       29.49      2.95 o 
   2   2   9      419.89      425.43      7.86 o 
   3   2   9        3.62        2.87      1.87 o 
   4   2   9        2.65        1.97      2.76 o 
   5   2   9        1.74        2.25      3.08 o 
   6   2   9       11.90        5.73      3.87 o 
   7   2   9       30.63       36.63      8.89 o 
   8   2   9       84.66       70.11     12.22 o 
   9   2   9       59.78       66.87     14.55 o 
 -14   3   9       46.37       37.21      9.43 o 
 -13   3   9      129.76      160.27     14.79 o 
 -12   3   9       42.64       59.24     11.46 o 
 -11   3   9      204.40      218.50     12.59 o 
 -10   3   9       36.80       31.86      5.77 o 
  -9   3   9        6.27        3.58      2.98 o 
  -8   3   9       45.56       46.50      4.75 o 
  -7   3   9      115.48       99.54      6.37 o 
  -6   3   9       50.97       40.16      3.84 o 
  -5   3   9       30.17       33.07      3.20 o 
  -4   3   9      554.50      547.96      8.74 o 
  -3   3   9       27.64       26.76      2.35 o 
  -2   3   9      123.20      131.69      3.91 o 
  -1   3   9      136.88      144.46      4.06 o 
   0   3   9       26.54       22.19      2.06 o 
   1   3   9       87.63       91.28      3.67 o 
   2   3   9       70.93       66.03      3.63 o 
   3   3   9      146.04      150.74      5.78 o 
   4   3   9      283.15      313.71     10.61 o 
   5   3   9      211.66      219.40      9.54 o 
   6   3   9      134.02      121.14      8.71 o 
   7   3   9        2.14        4.18      5.77 o 
   8   3   9        3.63       -3.98      5.43 o 
   9   3   9       23.36       39.05     11.23 o 
 -14   4   9        2.69        7.66      9.19 o 
 -13   4   9       18.76       22.39      8.89 o 
 -12   4   9       30.85       27.13      8.45 o 
 -11   4   9        0.06        3.25      5.66 o 
 -10   4   9       70.73       88.61      8.20 o 
  -9   4   9       21.89       20.60      3.88 o 
  -8   4   9       25.63       13.59      3.86 o 
  -7   4   9      666.81      561.98     13.64 o 
  -6   4   9      116.30      118.41      6.31 o 
  -5   4   9      322.87      316.34      7.49 o 
  -4   4   9      415.02      419.74      7.40 o 
  -3   4   9      340.47      330.00      5.66 o 
  -2   4   9     1000.83     1035.49      9.50 o 
  -1   4   9        0.91        1.64      1.12 o 
   0   4   9      100.88       88.87      5.01 o 
   1   4   9        4.14        3.41      2.03 o 
   2   4   9      154.17      163.89      5.72 o 
   3   4   9        0.79        0.87      1.52 o 
   4   4   9        1.09        0.41      2.50 o 
   5   4   9        0.37        2.17      3.06 o 
   6   4   9       99.37      122.51      9.56 o 
   7   4   9       82.07       95.73     17.61 o 
   8   4   9      149.02      135.39     16.19 o 
   9   4   9        4.23        4.74      8.86 o 
 -14   5   9        1.63        6.78      9.67 o 
 -13   5   9       11.98       20.58     10.49 o 
 -12   5   9       93.68      104.47     12.84 o 
 -11   5   9        2.03       -4.23      5.41 o 
 -10   5   9      176.63      170.53     10.68 o 
  -9   5   9       39.06       42.45      4.83 o 
  -8   5   9        6.76        4.74      3.16 o 
  -7   5   9      168.28      184.88      8.97 o 
  -6   5   9      498.56      480.39      9.43 o 
  -5   5   9      124.34      135.84      5.51 o 
  -4   5   9       55.97       53.15      3.55 o 
  -3   5   9      188.66      179.07      4.72 o 
  -2   5   9      162.14      145.67      4.73 o 
  -1   5   9       33.51       41.97      2.93 o 
   0   5   9       51.93       46.58      3.84 o 
   1   5   9       59.69       50.84      5.99 o 
   2   5   9       81.89       74.49      5.37 o 
   3   5   9      186.09      195.75      6.86 o 
   4   5   9        1.91        3.10      2.78 o 
   5   5   9       64.89       52.27      5.77 o 
   6   5   9      225.50      228.08     11.36 o 
   7   5   9       37.59       31.26      7.73 o 
   8   5   9       98.88      137.16     27.37 o 
   9   5   9        1.07      -10.30     16.98 o 
 -14   6   9        1.84       32.26     33.09 o 
 -13   6   9       16.42       36.14      9.13 o 
 -12   6   9      130.63      171.02     15.42 o 
 -11   6   9      572.09      619.10     19.50 o 
 -10   6   9      235.49      243.16     12.62 o 
  -9   6   9       16.50       13.15      5.46 o 
  -8   6   9       50.67       42.42      5.60 o 
  -7   6   9      538.17      445.44     20.87 o 
  -6   6   9      176.80      168.01      7.12 o 
  -5   6   9      202.05      203.19      6.55 o 
  -4   6   9       90.94       91.21      4.00 o 
  -3   6   9      745.41      674.41     12.29 o 
  -2   6   9     1277.99     1222.47     13.45 o 
  -1   6   9       66.36       63.84      3.69 o 
   0   6   9      201.11      166.92      5.45 o 
   1   6   9      860.22      787.63     11.19 o 
   2   6   9       82.13       90.05      6.05 o 
   3   6   9        0.11        0.60      1.96 o 
   4   6   9        2.53        3.47      4.88 o 
   5   6   9      105.71      100.64      7.89 o 
   6   6   9       46.12       39.86      7.95 o 
   7   6   9        6.80        7.75      8.94 o 
   8   6   9        7.83        3.66      8.92 o 
   9   6   9        3.96       15.42     10.46 o 
 -14   7   9       17.55       36.93     12.68 o 
 -13   7   9        0.43        4.68      9.77 o 
 -12   7   9        1.67       -7.06      7.06 o 
 -11   7   9       95.39       94.93     11.02 o 
 -10   7   9       19.54       24.05      7.30 o 
  -9   7   9       36.74       25.53      6.02 o 
  -8   7   9       11.15        3.81      3.23 o 
  -7   7   9      123.46      133.05      8.09 o 
  -6   7   9      584.28      556.33     11.25 o 
  -5   7   9       28.87       24.85      3.54 o 
  -4   7   9      805.19      809.72     11.78 o 
  -3   7   9       93.67       82.71      4.80 o 
  -2   7   9      302.60      267.21      6.46 o 
  -1   7   9      342.78      337.67     11.23 o 
   0   7   9      230.45      230.20      6.45 o 
   1   7   9      796.70      660.70     11.02 o 
   2   7   9      223.87      183.40      8.73 o 
   3   7   9       18.77       22.16      3.43 o 
   4   7   9       17.36       15.07      3.81 o 
   5   7   9        0.06       -1.65      3.01 o 
   6   7   9        7.14       12.65     12.43 o 
   7   7   9      140.44      196.95     20.66 o 
   8   7   9       20.97       17.57      9.45 o 
 -13   8   9        0.14        2.22     11.08 o 
 -12   8   9       42.28       65.52     11.80 o 
 -11   8   9        9.10       18.74      7.45 o 
 -10   8   9        2.13        1.87      7.97 o 
  -9   8   9      131.46      135.54      9.71 o 
  -8   8   9        2.19       -2.49      2.85 o 
  -7   8   9      176.62      165.38      8.66 o 
  -6   8   9      177.54      179.51      7.61 o 
  -5   8   9      379.57      344.61      9.67 o 
  -4   8   9       28.24       27.58      3.27 o 
  -3   8   9      212.57      188.53      6.13 o 
  -2   8   9     1001.34      898.49     12.64 o 
  -1   8   9       17.48       14.78      2.49 o 
   0   8   9      183.85      149.24      5.74 o 
   1   8   9        6.99       12.38      3.57 o 
   2   8   9        0.60        2.06      2.19 o 
   3   8   9       78.64       76.23      5.34 o 
   4   8   9       71.46       63.77      5.79 o 
   5   8   9       58.23       55.19      6.43 o 
   6   8   9      212.97      258.54     60.18 o 
   7   8   9        9.33       25.97     18.13 o 
   8   8   9      174.94      227.80     45.97 o 
 -13   9   9        1.17        6.03     11.89 o 
 -12   9   9       33.79       44.37     10.26 o 
 -11   9   9       23.14       53.46     16.09 o 
 -10   9   9       43.58       61.16     12.13 o 
  -9   9   9       38.37       41.70      6.19 o 
  -8   9   9       48.15       58.57      7.51 o 
  -7   9   9      107.49      113.67      7.31 o 
  -6   9   9      319.36      336.53     12.67 o 
  -5   9   9       51.38       53.10      5.17 o 
  -4   9   9      568.93      573.88     12.36 o 
  -3   9   9       40.66       39.02      3.91 o 
  -2   9   9      284.54      247.07      7.32 o 
  -1   9   9       52.12       55.92      3.77 o 
   0   9   9       40.16       33.79      3.44 o 
   1   9   9        1.78       -1.52      2.00 o 
   2   9   9      295.29      258.20      8.10 o 
   3   9   9       48.35       55.21      5.52 o 
   4   9   9        5.79       -0.04      3.14 o 
   5   9   9        3.73        4.83      5.19 o 
   6   9   9      192.20      220.82     26.47 o 
   7   9   9      159.11      186.06     27.60 o 
   8   9   9        2.80       12.66      9.36 o 
 -13  10   9       25.86       35.90     12.09 o 
 -12  10   9        3.03       14.64     14.43 o 
 -11  10   9       13.10       14.31     11.81 o 
 -10  10   9       73.32       69.17     10.70 o 
  -9  10   9       13.14        8.44      4.97 o 
  -8  10   9        2.26        7.73      4.32 o 
  -7  10   9        6.28       14.65      4.82 o 
  -6  10   9      139.11      139.03      7.62 o 
  -5  10   9      382.07      374.75     10.42 o 
  -4  10   9       15.25       14.48      3.40 o 
  -3  10   9        0.11        1.62      2.39 o 
  -2  10   9        3.64        1.40      2.15 o 
  -1  10   9       59.31       74.40      4.45 o 
   0  10   9        7.93        7.99      2.33 o 
   1  10   9       60.53       54.78      4.71 o 
   2  10   9       14.66        8.84      2.78 o 
   3  10   9        7.75        6.71      2.70 o 
   4  10   9      149.45      154.34     10.19 o 
   5  10   9        0.86        2.09      6.50 o 
   6  10   9        1.72        1.34      7.65 o 
   7  10   9        0.64       -5.47      7.40 o 
   8  10   9       21.52       34.39     11.35 o 
 -13  11   9       34.64       42.06     17.23 o 
 -12  11   9        5.66       36.27     10.66 o 
 -11  11   9       72.67       74.49     14.04 o 
 -10  11   9       14.59       22.06     13.16 o 
  -9  11   9        0.04        1.80      5.66 o 
  -8  11   9        0.00        3.01      3.93 o 
  -7  11   9        0.33       -3.27      3.27 o 
  -6  11   9       71.50       79.24      6.86 o 
  -5  11   9       33.60       38.37      4.22 o 
  -4  11   9        1.94        5.35      2.82 o 
  -3  11   9        0.07        0.36      2.40 o 
  -2  11   9        0.72       -0.29      2.25 o 
  -1  11   9       30.15       25.10      3.46 o 
   0  11   9        9.78        9.55      2.48 o 
   1  11   9       12.10       14.82      3.19 o 
   2  11   9       20.06       23.75      3.82 o 
   3  11   9       18.76       18.86      3.65 o 
   4  11   9       64.69       80.70      8.79 o 
   5  11   9       55.88       61.95      9.35 o 
   6  11   9      151.09      155.81     40.39 o 
   7  11   9      127.06      151.21     18.54 o 
 -12  12   9      127.14      148.02     28.97 o 
 -11  12   9      247.38      208.91     21.46 o 
 -10  12   9        2.78        8.91     11.60 o 
  -9  12   9       51.64       52.87     28.89 o 
  -8  12   9        5.55        2.45      7.68 o 
  -7  12   9        9.62       18.14      4.50 o 
  -6  12   9       21.00       15.49      4.47 o 
  -5  12   9       10.36       14.25      3.32 o 
  -4  12   9       22.92       19.72      3.45 o 
  -3  12   9      129.47      137.43      7.82 o 
  -2  12   9       48.77       37.84      4.84 o 
  -1  12   9      118.77      133.94      7.91 o 
   0  12   9        8.31        5.84      2.54 o 
   1  12   9       11.77        9.56      3.11 o 
   2  12   9       27.24       25.89      4.00 o 
   3  12   9       53.34       58.52      6.12 o 
   4  12   9       59.34       70.29      7.57 o 
   5  12   9       74.51       89.06     13.27 o 
   6  12   9       37.90       32.24     15.20 o 
   7  12   9       72.32       64.08     14.36 o 
 -12  13   9       29.22       14.61      7.31 o 
 -11  13   9       57.21       40.88     12.71 o 
 -10  13   9       87.81       80.60     14.74 o 
  -9  13   9       33.94       28.13      9.93 o 
  -8  13   9       33.07       26.92     13.67 o 
  -7  13   9       48.75       53.30      7.73 o 
  -6  13   9      114.40      128.97      8.78 o 
  -5  13   9       35.19       19.58      4.73 o 
  -4  13   9      160.35      173.78      9.22 o 
  -3  13   9      104.26      107.91      7.84 o 
  -2  13   9        2.30        3.54      2.93 o 
  -1  13   9       15.59       22.39      4.61 o 
   0  13   9       56.97       46.74      4.43 o 
   1  13   9        0.21        1.81      2.68 o 
   2  13   9      199.53      206.18      8.32 o 
   3  13   9        0.92        1.55      3.76 o 
   4  13   9       27.24       30.73      6.91 o 
   5  13   9      103.89      108.01     12.22 o 
   6  13   9      119.97      134.44     17.66 o 
   7  13   9       67.25       66.07     13.89 o 
 -11  14   9       41.08       37.59     12.31 o 
 -10  14   9        7.79       15.01     12.79 o 
  -9  14   9        9.96       24.06     25.07 o 
  -8  14   9        6.54        4.91      5.87 o 
  -7  14   9        0.49        2.52      4.51 o 
  -6  14   9      166.77      172.86     11.92 o 
  -5  14   9        0.12        5.61      4.17 o 
  -4  14   9      880.43      926.73     18.77 o 
  -3  14   9       58.77       50.49      5.49 o 
  -2  14   9       14.56       12.40      3.28 o 
  -1  14   9       34.06       31.80      5.30 o 
   0  14   9      352.34      404.53     10.69 o 
   1  14   9       22.96       20.83      3.97 o 
   2  14   9      130.67      129.72      8.49 o 
   3  14   9        0.39       -0.55      3.89 o 
   4  14   9       12.00       11.95      5.67 o 
   5  14   9       56.99       67.37     10.46 o 
   6  14   9        5.17        8.63      7.03 o 
 -11  15   9        2.81        4.11      9.52 o 
 -10  15   9        1.81       27.86     26.64 o 
  -9  15   9        6.62       16.52      8.69 o 
  -8  15   9       80.50       73.22     11.32 o 
  -7  15   9        5.47        3.30      5.42 o 
  -6  15   9       46.17       50.71      7.97 o 
  -5  15   9       16.79       19.27      5.59 o 
  -4  15   9      220.89      213.04     12.58 o 
  -3  15   9      476.81      512.61     20.49 o 
  -2  15   9        7.35       18.65      5.24 o 
  -1  15   9        4.18        6.66      3.83 o 
   0  15   9        0.00        2.18      3.66 o 
   1  15   9       49.03       48.20      7.67 o 
   2  15   9      100.97      132.14     10.77 o 
   3  15   9        0.08        2.85      5.14 o 
   4  15   9      142.73      122.87     14.80 o 
   5  15   9       77.58       94.89     12.11 o 
   6  15   9       58.12       58.27     10.40 o 
 -10  16   9       32.78       59.58     27.57 o 
  -9  16   9        1.12       10.75     11.76 o 
  -8  16   9        2.91        1.58      8.28 o 
  -7  16   9       74.29       89.42     12.46 o 
  -6  16   9        3.95       10.49     13.16 o 
  -5  16   9       34.26       27.44      6.14 o 
  -4  16   9        7.13       10.24      5.47 o 
  -3  16   9        5.63       14.37      5.18 o 
  -2  16   9       27.94       32.93      6.56 o 
  -1  16   9      196.15      199.12     16.00 o 
   0  16   9      136.83      172.40     19.27 o 
   1  16   9      193.14      238.56     22.93 o 
   2  16   9      206.17      230.60     16.67 o 
   3  16   9       54.43       54.92      9.68 o 
   4  16   9       50.35       32.64      8.97 o 
   5  16   9       54.05       54.06     12.14 o 
  -9  17   9        1.05       17.21     29.29 o 
  -8  17   9       41.65       71.48     14.50 o 
  -7  17   9       28.52       41.54     11.56 o 
  -6  17   9      207.40      258.98     17.48 o 
  -5  17   9        4.31       11.94      7.26 o 
  -4  17   9        0.20        0.63      6.30 o 
  -3  17   9      112.43      151.28     31.31 o 
  -2  17   9       62.15       70.21     10.96 o 
  -1  17   9      210.24      221.97     31.33 o 
   0  17   9      142.51      157.42     18.88 o 
   1  17   9      102.43      162.82     37.79 o 
   2  17   9        4.87       13.28      8.62 o 
   3  17   9      257.35      279.78     16.90 o 
   4  17   9       19.31       17.32      7.78 o 
  -9  18   9       44.87       50.16     14.01 o 
  -8  18   9        3.15       11.11     17.46 o 
  -7  18   9        1.23        9.15      6.31 o 
  -6  18   9       35.20       36.37      9.62 o 
  -5  18   9       19.04       33.04     18.31 o 
  -4  18   9        0.02       -2.10      5.31 o 
  -3  18   9       77.67       96.82     19.26 o 
  -2  18   9        2.22        1.12      6.68 o 
  -1  18   9       38.13       63.06     18.42 o 
   0  18   9       73.08       78.96     20.01 o 
   1  18   9       33.10       49.98     20.45 o 
   2  18   9      124.80      116.05     18.13 o 
   3  18   9        6.95       22.03     10.29 o 
   4  18   9        6.59       10.19     11.08 o 
  -8  19   9        6.11       18.48     31.55 o 
  -7  19   9       30.49       22.65     17.03 o 
  -6  19   9       72.08       88.33     21.53 o 
  -5  19   9       10.82       25.55     14.67 o 
  -4  19   9        2.29       20.07      9.63 o 
  -3  19   9       67.77       97.69     17.08 o 
  -2  19   9       55.93       80.90     23.68 o 
  -1  19   9        2.02       17.28     21.24 o 
   0  19   9       66.21       75.60     20.40 o 
   1  19   9        2.97       15.61      8.48 o 
   2  19   9       64.72       37.99     27.34 o 
   3  19   9        0.15       16.71      9.47 o 
  -6  20   9       93.96      104.02     31.15 o 
  -5  20   9       69.97       50.83     13.81 o 
  -4  20   9       15.43       33.99     21.21 o 
  -3  20   9       12.72       17.51     15.55 o 
  -2  20   9       12.92        7.76      8.17 o 
  -1  20   9        3.20        7.44      9.91 o 
   0  20   9       36.84       56.42     18.22 o 
   1  20   9       17.51       29.32     23.07 o 
  -4  21   9       22.72       29.92     17.29 o 
  -3  21   9        0.04       -6.99      7.04 o 
  -2  21   9        3.18       11.71      7.80 o 
  -1  21   9       14.86       39.34     11.46 o 
 -14   0  10      146.38      198.49     30.80 o 
 -13   0  10       53.99       51.50     18.40 o 
 -12   0  10      145.90      186.85     29.25 o 
 -11   0  10       45.57       42.22     18.30 o 
 -10   0  10        0.00        3.70      7.64 o 
  -9   0  10       48.92       51.46      8.52 o 
  -8   0  10       19.04       17.47      5.93 o 
  -7   0  10      122.66      100.78      9.82 o 
  -6   0  10        0.02        3.59      4.42 o 
  -5   0  10      282.56      286.40     12.25 o 
  -4   0  10      269.64      264.13     10.92 o 
  -3   0  10       55.56       52.51      4.80 o 
  -2   0  10      867.85      808.87     14.60 o 
  -1   0  10      813.30      803.33     18.34 o 
   0   0  10       44.36       33.62      5.13 o 
   1   0  10     1321.67     1313.63     20.85 o 
   2   0  10      248.17      284.44     11.90 o 
   3   0  10       37.11       21.70      6.26 o 
   4   0  10        6.79        3.82      4.48 o 
   5   0  10       56.35       67.93     10.77 o 
   6   0  10       29.92       26.59     11.56 o 
   7   0  10       54.83       43.39     14.34 o 
   8   0  10       27.35       40.13     13.99 o 
 -14   1  10        1.33       16.08     14.90 o 
 -13   1  10       14.64       24.60     12.64 o 
 -12   1  10       15.71       12.00     14.43 o 
 -11   1  10      209.29      232.48     13.23 o 
 -10   1  10       37.29       56.87      8.32 o 
  -9   1  10        2.35        8.39      3.68 o 
  -8   1  10       15.12       12.09      3.73 o 
  -7   1  10       27.08       28.56      4.45 o 
  -6   1  10      253.13      227.86      8.98 o 
  -5   1  10      620.68      579.72     13.27 o 
  -4   1  10        9.88        7.74      2.20 o 
  -3   1  10      144.45      142.68      4.70 o 
  -2   1  10      294.48      298.78      6.37 o 
  -1   1  10      545.51      518.00     10.39 o 
   0   1  10     1753.14     1665.94     17.66 o 
   1   1  10      183.55      173.11      5.42 o 
   2   1  10        2.52        5.70      2.29 o 
   3   1  10      315.29      309.95     11.53 o 
   4   1  10       19.28       15.82      4.30 o 
   5   1  10        9.92        2.06      3.54 o 
   6   1  10       25.83       19.61      8.59 o 
   7   1  10        2.72        1.36      6.15 o 
   8   1  10       15.48        8.43      9.85 o 
 -14   2  10      169.29      173.10     20.16 o 
 -13   2  10       64.70       73.03     14.61 o 
 -12   2  10       26.38       31.36     11.63 o 
 -11   2  10       32.38       34.87      8.61 o 
 -10   2  10        8.01        9.70      4.51 o 
  -9   2  10        3.24       -1.01      2.80 o 
  -8   2  10       65.01       64.04      6.01 o 
  -7   2  10       45.57       50.09      5.68 o 
  -6   2  10     1233.75     1087.11     16.52 o 
  -5   2  10      184.49      160.73      6.72 o 
  -4   2  10        2.39        4.29      1.90 o 
  -3   2  10        6.82        5.80      1.68 o 
  -2   2  10       13.43       12.45      2.08 o 
  -1   2  10     1268.11     1214.13     16.20 o 
   0   2  10        1.90        1.43      1.76 o 
   1   2  10        0.40       -0.72      1.63 o 
   2   2  10       23.59       16.22      3.34 o 
   3   2  10        7.80        7.45      3.45 o 
   4   2  10        3.86        2.43      3.20 o 
   5   2  10        0.34        0.34      3.33 o 
   6   2  10      256.66      262.39     17.64 o 
   7   2  10       86.36       78.98     12.76 o 
   8   2  10       53.45       32.49     10.45 o 
 -14   3  10       16.26       21.11      9.54 o 
 -13   3  10        2.30        7.89      7.34 o 
 -12   3  10      145.77      183.48     13.97 o 
 -11   3  10       32.84       50.23      7.99 o 
 -10   3  10        5.65        6.30      4.33 o 
  -9   3  10       80.72       88.94      7.78 o 
  -8   3  10        7.82        6.73      3.31 o 
  -7   3  10      385.68      352.06      8.57 o 
  -6   3  10     1033.16      887.21     14.99 o 
  -5   3  10      149.25      136.68      6.52 o 
  -4   3  10      137.89      127.72      5.44 o 
  -3   3  10        0.23        2.36      2.19 o 
  -2   3  10       84.34       87.29      4.00 o 
  -1   3  10      305.86      302.27      6.51 o 
   0   3  10      841.05      846.64     11.10 o 
   1   3  10      269.48      258.00      6.73 o 
   2   3  10        0.00        1.97      1.96 o 
   3   3  10      288.64      290.39     11.26 o 
   4   3  10      174.86      200.47     10.14 o 
   5   3  10        0.56       -2.65      3.27 o 
   6   3  10       63.44       54.11     15.95 o 
   7   3  10       78.92       79.32     19.24 o 
   8   3  10        1.13        9.89      7.48 o 
 -14   4  10        1.95       28.12     15.85 o 
 -13   4  10        0.22        6.48      8.34 o 
 -12   4  10       26.79       34.32      8.91 o 
 -11   4  10       56.10       42.73      7.89 o 
 -10   4  10       13.86       28.12      5.66 o 
  -9   4  10       53.55       67.45      7.95 o 
  -8   4  10       96.24       69.19      6.09 o 
  -7   4  10       19.57       16.88      3.73 o 
  -6   4  10      297.42      264.00      8.19 o 
  -5   4  10       20.96       20.53      2.85 o 
  -4   4  10      104.52      102.34      5.61 o 
  -3   4  10      291.18      269.87      6.45 o 
  -2   4  10       16.98        9.28      1.72 o 
  -1   4  10       17.21       18.34      3.01 o 
   0   4  10      442.59      423.91      9.29 o 
   1   4  10        8.60        7.60      2.41 o 
   2   4  10      187.28      204.14     11.73 o 
   3   4  10       74.10       68.53      6.26 o 
   4   4  10      128.67      137.66      8.95 o 
   5   4  10        0.01        6.73      5.16 o 
   6   4  10       17.04       23.56     12.90 o 
   7   4  10       35.38       37.05      8.42 o 
   8   4  10      184.95      229.89     23.31 o 
 -14   5  10        5.45        6.05      7.74 o 
 -13   5  10      109.76       92.64     21.93 o 
 -12   5  10       74.56       78.41      9.98 o 
 -11   5  10        4.89        4.61      5.99 o 
 -10   5  10      232.98      221.15     12.94 o 
  -9   5  10       34.44       31.88      6.60 o 
  -8   5  10        1.30       -1.72      2.83 o 
  -7   5  10      274.93      290.30     10.58 o 
  -6   5  10      358.23      311.15      9.02 o 
  -5   5  10        1.23        2.44      2.14 o 
  -4   5  10       31.02       30.87      3.29 o 
  -3   5  10      796.39      782.39     10.28 o 
  -2   5  10      199.46      205.74      7.76 o 
  -1   5  10       94.51       80.56      5.00 o 
   0   5  10      184.69      182.45      6.35 o 
   1   5  10      187.99      196.41      6.79 o 
   2   5  10       36.59       39.47      4.34 o 
   3   5  10      264.11      253.30      9.58 o 
   4   5  10      261.15      246.39     10.14 o 
   5   5  10        5.29        2.88      3.39 o 
   6   5  10      109.24      100.84     13.16 o 
   7   5  10       44.96       14.76     11.87 o 
   8   5  10        1.35       -4.02      9.59 o 
 -14   6  10       16.14       23.01     25.08 o 
 -13   6  10        0.10       -6.13      7.08 o 
 -12   6  10       23.38       19.86      7.72 o 
 -11   6  10      132.07      128.25     11.73 o 
 -10   6  10       26.43       25.83      6.66 o 
  -9   6  10       14.26        6.09      5.23 o 
  -8   6  10      161.29      165.09      9.40 o 
  -7   6  10      355.77      356.22     11.75 o 
  -6   6  10        6.78        6.06      3.64 o 
  -5   6  10       70.53       77.28      4.96 o 
  -4   6  10        6.15        5.91      1.94 o 
  -3   6  10       50.40       56.37      4.21 o 
  -2   6  10       18.13       26.73      2.92 o 
  -1   6  10      255.51      223.04      6.07 o 
   0   6  10       16.93        6.34      2.61 o 
   1   6  10        6.88       10.72      2.77 o 
   2   6  10        0.53        0.84      2.37 o 
   3   6  10        7.49        7.67      2.93 o 
   4   6  10       88.98       75.41      6.95 o 
   5   6  10       10.53        7.93      4.20 o 
   6   6  10        0.03       -0.35      7.67 o 
   7   6  10        1.84       17.37      9.66 o 
   8   6  10        0.34        3.59     12.98 o 
 -13   7  10       32.39       33.54     18.67 o 
 -12   7  10       60.51       41.05      8.48 o 
 -11   7  10       93.57       89.88     11.80 o 
 -10   7  10       93.00       88.30      9.79 o 
  -9   7  10      125.05      121.77     10.65 o 
  -8   7  10       14.62       14.37      5.30 o 
  -7   7  10        6.31        9.03      3.53 o 
  -6   7  10      222.71      242.32     10.11 o 
  -5   7  10      496.06      521.20     11.72 o 
  -4   7  10       29.40       30.03      3.46 o 
  -3   7  10      210.69      223.71      6.96 o 
  -2   7  10      109.03      126.10      6.13 o 
  -1   7  10      103.34       98.00      5.14 o 
   0   7  10       60.38       40.35      3.63 o 
   1   7  10        5.40        0.18      2.43 o 
   2   7  10      185.08      170.18      8.16 o 
   3   7  10        6.81        8.93      2.98 o 
   4   7  10      252.18      258.16     10.61 o 
   5   7  10      216.10      243.11     15.17 o 
   6   7  10        5.44        8.58      6.47 o 
   7   7  10        1.58       22.31     10.04 o 
   8   7  10        1.95        5.87      9.32 o 
 -13   8  10        4.75        2.21     10.02 o 
 -12   8  10       29.72       37.46     10.94 o 
 -11   8  10       63.54       59.19     10.27 o 
 -10   8  10       67.52       66.94     10.41 o 
  -9   8  10       40.22       42.61      7.50 o 
  -8   8  10      306.41      299.33     13.42 o 
  -7   8  10       32.63       27.93      4.84 o 
  -6   8  10       96.42      100.23      6.33 o 
  -5   8  10      150.82      150.78      7.51 o 
  -4   8  10      131.71      119.60      6.24 o 
  -3   8  10      307.69      296.11      8.09 o 
  -2   8  10      279.26      267.73      8.32 o 
  -1   8  10      138.58      125.33      5.74 o 
   0   8  10       77.21       75.08      4.81 o 
   1   8  10       25.28       17.80      3.14 o 
   2   8  10       14.12        8.84      3.12 o 
   3   8  10        3.76        7.40      3.09 o 
   4   8  10      102.03       92.96      7.79 o 
   5   8  10        5.09        6.60      5.38 o 
   6   8  10        9.24       13.38     13.92 o 
   7   8  10       33.63       10.81      9.68 o 
   8   8  10      108.78       78.89     21.12 o 
 -13   9  10        2.69       20.06     12.44 o 
 -12   9  10       19.98       12.37     19.00 o 
 -11   9  10       20.04       27.67      8.50 o 
 -10   9  10        0.02       -3.39      6.52 o 
  -9   9  10        0.96        3.45      4.44 o 
  -8   9  10       47.05       41.21      6.31 o 
  -7   9  10      159.77      160.45      9.84 o 
  -6   9  10      943.18      925.06     15.63 o 
  -5   9  10       55.85       67.14      5.41 o 
  -4   9  10        0.84        6.25      2.66 o 
  -3   9  10        7.04        9.98      2.51 o 
  -2   9  10        6.84        5.34      2.60 o 
  -1   9  10        0.24        0.94      2.34 o 
   0   9  10       69.54       55.69      4.54 o 
   1   9  10        3.78        3.79      2.50 o 
   2   9  10       53.96       54.22      6.41 o 
   3   9  10       57.32       46.50      5.29 o 
   4   9  10       37.34       54.34      9.54 o 
   5   9  10      124.10      110.29     16.03 o 
   6   9  10      241.73      261.32     21.75 o 
   7   9  10      163.55      175.68     18.27 o 
 -13  10  10        7.89        1.70      9.43 o 
 -12  10  10      266.48      312.11     23.00 o 
 -11  10  10       14.84       -0.70      9.38 o 
 -10  10  10       46.07       50.12      8.34 o 
  -9  10  10        9.87       13.15      5.14 o 
  -8  10  10        0.15        0.08      4.06 o 
  -7  10  10       77.78       87.84      8.19 o 
  -6  10  10      115.84      113.56      7.43 o 
  -5  10  10        1.72        1.23      2.62 o 
  -4  10  10       22.79       26.96      3.85 o 
  -3  10  10      105.18       89.00      5.96 o 
  -2  10  10      196.16      183.64      7.34 o 
  -1  10  10       16.35       11.73      2.93 o 
   0  10  10       10.17       10.39      2.68 o 
   1  10  10       35.55       30.50      3.97 o 
   2  10  10       44.54       56.62      5.11 o 
   3  10  10        0.06        2.05      3.02 o 
   4  10  10        4.86        2.36      3.86 o 
   6  10  10      114.91      169.12     34.89 o 
   7  10  10       87.17      106.71     29.27 o 
 -12  11  10      172.81      194.46     20.31 o 
 -11  11  10       20.24       25.53     11.93 o 
 -10  11  10       24.06       20.38      8.40 o 
  -9  11  10        5.37        9.47      4.81 o 
  -8  11  10       35.41       47.80      7.36 o 
  -7  11  10      410.53      425.91     15.86 o 
  -6  11  10       83.08       91.26      7.68 o 
  -5  11  10        0.64        4.11      3.01 o 
  -4  11  10        5.19        2.85      2.90 o 
  -3  11  10        9.01       13.31      3.60 o 
  -2  11  10       20.92       27.48      4.03 o 
  -1  11  10       27.49       25.19      3.61 o 
   0  11  10        6.71        3.73      2.72 o 
   1  11  10        0.35        5.13      2.71 o 
   2  11  10        4.39        7.40      4.33 o 
   3  11  10        0.16        2.71      3.33 o 
   4  11  10        4.14       17.10     11.76 o 
   5  11  10       41.83       45.21     17.51 o 
   6  11  10      441.62      469.86     36.65 o 
   7  11  10        9.75        9.25      9.66 o 
 -12  12  10       30.74       45.50     13.04 o 
 -11  12  10       47.36       46.63     15.31 o 
 -10  12  10       12.51        5.69      9.45 o 
  -9  12  10       17.97       16.87     11.13 o 
  -8  12  10       10.64        8.29      5.32 o 
  -7  12  10       30.60       41.24      6.98 o 
  -6  12  10        3.24        3.32      3.61 o 
  -5  12  10      110.60      118.93      9.67 o 
  -4  12  10      346.38      342.76     10.61 o 
  -3  12  10       12.60       14.79      3.53 o 
  -2  12  10       21.46       27.62      4.94 o 
  -1  12  10        0.04        0.91      2.53 o 
   0  12  10        7.62        4.78      2.87 o 
   1  12  10       12.07       14.27      3.37 o 
   2  12  10        7.51       11.68      3.55 o 
   3  12  10       63.74       71.27      7.49 o 
   4  12  10      313.08      334.11     20.67 o 
   5  12  10       22.09       39.51     11.17 o 
   6  12  10       58.55       60.78     14.03 o 
 -11  13  10       48.54       47.24     12.18 o 
 -10  13  10       12.23        9.74      7.31 o 
  -9  13  10      159.22      210.85     30.67 o 
  -8  13  10       57.26       72.10     10.43 o 
  -7  13  10        0.29        5.56      5.96 o 
  -6  13  10      245.74      259.11     11.10 o 
  -5  13  10      217.79      212.49     12.33 o 
  -4  13  10      317.32      326.26     11.92 o 
  -3  13  10        0.19        2.89      3.18 o 
  -2  13  10       35.30       39.37      5.90 o 
  -1  13  10      145.65      159.35      8.20 o 
   0  13  10       12.88       17.93      3.71 o 
   1  13  10        0.77       -0.01      3.10 o 
   2  13  10        0.25       -3.14      3.65 o 
   3  13  10       48.04       56.22      8.12 o 
   4  13  10      198.10      202.09     12.70 o 
   5  13  10      392.01      386.96     23.94 o 
   6  13  10        1.25       -2.30      8.35 o 
 -11  14  10        7.35       13.09      8.73 o 
 -10  14  10       22.72       25.85     10.99 o 
  -9  14  10       57.28       60.19     17.79 o 
  -8  14  10        9.12       10.37      9.80 o 
  -7  14  10      549.90      588.34     89.23 o 
  -6  14  10        0.10        4.97      5.08 o 
  -5  14  10        9.10       16.37      5.34 o 
  -4  14  10      103.65       87.49      7.88 o 
  -3  14  10        1.52        5.97      3.89 o 
  -2  14  10       23.88       26.56      5.15 o 
  -1  14  10        6.52        5.12      4.30 o 
   0  14  10       12.29       18.09      4.65 o 
   1  14  10        0.15       -0.45      3.85 o 
   2  14  10        0.37       -3.30      4.90 o 
   3  14  10       15.68       11.35      5.76 o 
   4  14  10       22.92       10.74      5.61 o 
   5  14  10       83.75       80.84     14.59 o 
 -10  15  10        1.62       -5.01      8.15 o 
  -9  15  10       19.82       37.09     19.34 o 
  -8  15  10        8.14       -1.25     13.97 o 
  -7  15  10       24.29       27.49      6.45 o 
  -6  15  10      414.45      429.12     16.49 o 
  -5  15  10        6.22        8.90      6.90 o 
  -4  15  10      197.43      208.97     16.03 o 
  -3  15  10      194.09      188.20     10.28 o 
  -2  15  10      261.09      290.12     11.64 o 
  -1  15  10        0.07       -0.25      4.66 o 
   0  15  10       12.89       18.30      5.55 o 
   1  15  10       50.82       63.75      8.72 o 
   2  15  10       55.93       61.46      8.72 o 
   3  15  10      222.23      217.64     13.63 o 
   4  15  10      369.58      388.77     16.31 o 
   5  15  10       12.73       18.33     10.08 o 
 -10  16  10        2.66        0.46      7.84 o 
  -9  16  10       28.38       56.59     47.11 o 
  -8  16  10       23.45       29.20     22.00 o 
  -7  16  10       80.02       78.78     11.55 o 
  -6  16  10      123.60      106.97     13.84 o 
  -5  16  10      113.10      100.02     23.11 o 
  -4  16  10       36.80       36.24     10.56 o 
  -3  16  10        0.55        2.47      5.86 o 
  -2  16  10        8.23       -3.21      6.68 o 
  -1  16  10      127.12      139.66     14.51 o 
   0  16  10       30.01       29.45      8.82 o 
   1  16  10      167.31      183.34     19.21 o 
   2  16  10       43.01       49.26      8.00 o 
   3  16  10        5.44        0.78      5.79 o 
   4  16  10       11.02       14.23      6.75 o 
  -9  17  10       21.89       17.13     10.24 o 
  -8  17  10       37.43       80.00     16.03 o 
  -7  17  10       23.02       14.66      8.22 o 
  -6  17  10       79.11       94.29     12.92 o 
  -5  17  10      126.81      127.53     14.34 o 
  -4  17  10      115.78      148.47     30.94 o 
  -3  17  10       29.56       35.07     10.34 o 
  -2  17  10        1.07        5.01      6.91 o 
  -1  17  10        1.24        4.25      5.35 o 
   0  17  10       17.35        9.67      8.53 o 
   1  17  10      253.82      281.97     28.92 o 
   2  17  10       90.26      105.24     16.35 o 
   3  17  10      126.92      131.80     18.72 o 
  -8  18  10        0.00       11.27     10.31 o 
  -7  18  10        3.40        9.42      8.09 o 
  -6  18  10        1.26        1.62      6.37 o 
  -5  18  10       40.06       38.35      9.58 o 
  -4  18  10        1.55        5.74      6.01 o 
  -3  18  10        1.73        2.29      6.05 o 
  -2  18  10        0.14        1.32      8.68 o 
  -1  18  10        0.03       12.07     10.68 o 
   0  18  10       21.06       35.17     18.08 o 
   1  18  10        2.73        3.05      7.93 o 
   2  18  10       29.14       41.57     12.22 o 
  -7  19  10       87.91       95.52     16.23 o 
  -6  19  10        3.04       18.29     13.68 o 
  -5  19  10       30.61       33.45      9.18 o 
  -4  19  10        1.56        3.66      6.74 o 
  -3  19  10        0.90        2.25      8.51 o 
  -2  19  10       22.65       28.07     14.84 o 
  -1  19  10       40.91       48.37     25.98 o 
   0  19  10       38.62      120.86     22.85 o 
   1  19  10       17.31       24.86     10.87 o 
  -5  20  10      151.21      173.50     17.76 o 
  -4  20  10       41.68       36.90     13.31 o 
  -3  20  10        0.02        6.64      6.82 o 
  -2  20  10        6.81       -1.87      7.23 o 
  -1  20  10       68.90       85.68     14.71 o 
 -14   1  11       21.31       20.71     11.23 o 
 -13   1  11       55.77       89.32     15.32 o 
 -12   1  11      420.71      472.31     35.23 o 
 -11   1  11        0.60        5.78      7.36 o 
 -10   1  11      161.90      194.35     13.30 o 
  -9   1  11        5.84        9.31      5.45 o 
  -8   1  11       35.25       45.67      5.43 o 
  -7   1  11       15.86        9.46      3.74 o 
  -6   1  11       58.83       50.91      4.99 o 
  -5   1  11        0.80        1.25      2.53 o 
  -4   1  11      629.56      629.78     12.11 o 
  -3   1  11       85.98       90.50      4.91 o 
  -2   1  11       88.27       98.83      5.47 o 
  -1   1  11      222.81      224.05      7.41 o 
   0   1  11      187.36      196.20     11.77 o 
   1   1  11        0.00        2.76      3.71 o 
   2   1  11       20.22       27.85      4.24 o 
   3   1  11      120.10      120.50      9.10 o 
   4   1  11       12.82       16.12      4.66 o 
   5   1  11      109.09      104.34     13.56 o 
   6   1  11       44.23       39.84     11.94 o 
   7   1  11       11.68       -1.89      6.54 o 
   8   1  11       40.63       37.39     12.40 o 
 -14   2  11      163.35       83.71     19.64 o 
 -13   2  11       44.90       49.20     13.75 o 
 -12   2  11       45.94       64.61     22.36 o 
 -11   2  11       11.07       20.30      7.14 o 
 -10   2  11       27.71       26.83      6.99 o 
  -9   2  11       37.85       31.97      6.98 o 
  -8   2  11       19.69       14.68      4.40 o 
  -7   2  11      242.85      209.27      8.05 o 
  -6   2  11        2.66        1.52      2.63 o 
  -5   2  11       76.66       87.16      6.01 o 
  -4   2  11        6.37        5.71      2.42 o 
  -3   2  11        0.33        2.32      1.88 o 
  -2   2  11       51.50       48.76      5.20 o 
  -1   2  11      987.68      961.59     17.52 o 
   0   2  11       13.87       15.00      2.46 o 
   1   2  11       48.59       37.84      4.52 o 
   2   2  11        0.10        1.70      2.75 o 
   3   2  11        5.39        4.06      3.25 o 
   4   2  11        1.37        1.00      3.55 o 
   5   2  11       22.53       23.57      8.42 o 
   6   2  11        9.44        2.82      6.28 o 
   7   2  11        4.46        2.97      6.86 o 
   8   2  11        3.73        5.64      8.63 o 
 -14   3  11        8.44       28.48     13.55 o 
 -13   3  11       24.72       33.04     11.90 o 
 -12   3  11       30.98       46.10     10.42 o 
 -11   3  11       31.93       19.72      6.03 o 
 -10   3  11       72.66       69.86      9.17 o 
  -9   3  11        4.97        3.10      7.66 o 
  -8   3  11        3.86        7.89      4.13 o 
  -7   3  11       31.00       36.03      4.66 o 
  -6   3  11       48.61       60.39      5.35 o 
  -5   3  11       26.87       29.61      4.02 o 
  -4   3  11      313.67      297.54      8.73 o 
  -3   3  11      464.44      476.21      8.89 o 
  -2   3  11      393.54      401.33     10.14 o 
  -1   3  11      529.49      513.39      8.83 o 
   0   3  11      163.23      158.92      5.55 o 
   1   3  11      174.30      160.66      7.43 o 
   2   3  11       59.31       57.45      5.59 o 
   3   3  11        8.79        6.45      3.99 o 
   4   3  11      165.43      162.69     10.97 o 
   5   3  11       18.80       17.56      7.34 o 
   6   3  11       27.63       17.88      7.66 o 
   7   3  11       53.02       47.04     10.82 o 
 -14   4  11       48.83       55.91     13.87 o 
 -13   4  11       44.18       36.83     13.10 o 
 -12   4  11       18.39       34.80      9.76 o 
 -11   4  11        2.72       -4.40      4.40 o 
 -10   4  11        4.73        1.41      4.52 o 
  -9   4  11       21.38       21.54      6.67 o 
  -8   4  11        0.07       -1.92      4.47 o 
  -7   4  11      238.60      208.78      9.49 o 
  -6   4  11       61.81       55.52      5.19 o 
  -5   4  11        1.68        3.91      2.60 o 
  -4   4  11       20.42       16.58      3.03 o 
  -3   4  11       34.58       34.27      3.64 o 
  -2   4  11      553.26      533.35      9.10 o 
  -1   4  11      390.40      380.85      9.11 o 
   0   4  11      146.41      155.59      9.20 o 
   1   4  11      201.14      203.72      7.16 o 
   2   4  11        0.41        0.68      2.39 o 
   3   4  11      210.42      223.68      9.65 o 
   4   4  11       70.83       79.89      8.16 o 
   5   4  11       17.37       18.62      6.66 o 
   6   4  11       18.61       25.35     13.45 o 
   7   4  11       78.46       98.69     22.66 o 
 -13   5  11      122.03      132.74     14.32 o 
 -12   5  11        1.19        5.99      7.54 o 
 -11   5  11       58.93       62.41      8.84 o 
 -10   5  11       36.25       54.47      8.00 o 
  -9   5  11        0.48        4.03      4.81 o 
  -8   5  11        0.43        4.26      4.41 o 
  -7   5  11        5.98        1.32      3.28 o 
  -6   5  11      158.75      160.49      6.99 o 
  -5   5  11       65.71       62.47      5.84 o 
  -4   5  11       30.27       37.41      4.12 o 
  -3   5  11      132.75      128.44      6.13 o 
  -2   5  11      601.19      540.20     11.96 o 
  -1   5  11       27.81       27.89      3.53 o 
   0   5  11        3.59        3.96      2.18 o 
   1   5  11        1.40        0.62      2.46 o 
   2   5  11      197.14      167.35      8.37 o 
   3   5  11      142.21      134.89      8.67 o 
   4   5  11       75.95       80.44      7.42 o 
   5   5  11      260.50      264.73     15.37 o 
   6   5  11        9.31        6.89      6.64 o 
   7   5  11      107.07      100.67     15.61 o 
 -13   6  11       18.62       13.99      8.04 o 
 -12   6  11       54.83       56.96      9.20 o 
 -11   6  11       15.53       16.12      7.81 o 
 -10   6  11        9.74       14.63      6.98 o 
  -9   6  11       39.43       43.32      7.24 o 
  -8   6  11      261.74      260.99     12.69 o 
  -7   6  11       35.92       29.69      5.27 o 
  -6   6  11       62.34       64.52      6.33 o 
  -5   6  11       34.10       28.84      4.04 o 
  -4   6  11       30.85       26.67      3.38 o 
  -3   6  11        0.65        3.75      2.44 o 
  -2   6  11      133.51      119.10      7.08 o 
  -1   6  11        5.06        6.41      2.95 o 
   0   6  11      263.27      256.96      8.71 o 
   1   6  11       90.75       86.48      6.32 o 
   2   6  11       15.62        9.91      4.66 o 
   3   6  11       53.40       56.23      7.97 o 
   4   6  11        0.05        4.75     10.52 o 
   5   6  11       97.42      137.20     13.44 o 
   6   6  11       98.59       91.99     11.68 o 
   7   6  11      147.32      160.54     19.77 o 
 -13   7  11       23.43       11.76      8.00 o 
 -12   7  11      224.31      218.62     13.90 o 
 -11   7  11       52.60       58.32     10.06 o 
 -10   7  11        3.11       -3.56      5.25 o 
  -9   7  11        1.21       -0.43      4.89 o 
  -8   7  11      140.64      142.99     10.80 o 
  -7   7  11      384.28      397.30     14.14 o 
  -6   7  11      113.00      101.32      7.77 o 
  -5   7  11       93.66       92.94      7.26 o 
  -4   7  11       21.31       20.17      3.19 o 
  -3   7  11      101.84       91.75      5.53 o 
  -2   7  11      172.07      156.76      7.66 o 
  -1   7  11      134.61      123.97      7.27 o 
   0   7  11        1.28       -1.73      2.52 o 
   1   7  11        5.46        3.98      2.84 o 
   2   7  11       24.99       19.16      3.72 o 
   3   7  11       14.57       17.04      3.89 o 
   4   7  11      243.71      278.08     14.40 o 
   5   7  11       29.73       25.68      7.49 o 
   6   7  11        0.48        3.44      8.76 o 
   7   7  11        6.35        5.21      9.20 o 
 -13   8  11       64.10       62.58     22.63 o 
 -12   8  11       34.07       31.83      9.34 o 
 -11   8  11        1.21        4.69      7.46 o 
 -10   8  11        0.52        2.35      5.69 o 
  -9   8  11       70.02       47.71      8.05 o 
  -8   8  11      112.27      120.73     10.72 o 
  -7   8  11        0.62        5.98      4.68 o 
  -6   8  11      711.33      681.29     18.19 o 
  -5   8  11      149.58      146.50      7.53 o 
  -4   8  11        2.16        3.84      2.50 o 
  -3   8  11       71.59       61.53      4.78 o 
  -2   8  11      362.50      377.08      9.48 o 
  -1   8  11      511.39      456.71     10.24 o 
   0   8  11       47.87       49.94      4.64 o 
   1   8  11       13.59       15.90      3.54 o 
   2   8  11       26.78       31.53      4.67 o 
   3   8  11       19.63       17.08      3.92 o 
   4   8  11        3.11        0.57      8.82 o 
   5   8  11       26.83       28.68      7.77 o 
   6   8  11        0.03        0.79      9.77 o 
   7   8  11       81.45      109.73     42.77 o 
 -13   9  11        8.94       13.64     13.58 o 
 -12   9  11       23.89       13.78     10.53 o 
 -11   9  11      588.43      631.94     23.34 o 
 -10   9  11      110.61      113.47     11.21 o 
  -9   9  11       22.67       17.89      6.39 o 
  -8   9  11      105.09      122.52     10.99 o 
  -7   9  11      135.07      123.47     10.79 o 
  -6   9  11      426.97      431.21     13.47 o 
  -5   9  11       51.96       55.38      5.43 o 
  -4   9  11        0.40        2.34      2.61 o 
  -3   9  11       28.31       35.94      4.44 o 
  -2   9  11       10.69        7.72      2.94 o 
  -1   9  11      216.00      199.11      7.61 o 
   0   9  11       54.13       61.77      5.13 o 
   1   9  11        2.16        4.31      2.99 o 
   2   9  11        3.21        9.78      3.41 o 
   3   9  11       23.63       27.74      5.21 o 
   4   9  11        0.90        7.68      6.36 o 
   5   9  11        2.65        6.01     26.41 o 
   6   9  11       25.13       49.91     20.62 o 
 -12  10  11       13.61       30.49     12.39 o 
 -11  10  11        0.75        3.08      7.40 o 
 -10  10  11       81.58       77.22     11.49 o 
  -9  10  11        0.02        2.52      5.30 o 
  -8  10  11       89.02       99.05     10.30 o 
  -7  10  11       96.78       92.77      8.70 o 
  -6  10  11       68.17       82.12      8.08 o 
  -5  10  11        2.35        3.90      2.98 o 
  -4  10  11       55.82       67.82      5.98 o 
  -3  10  11        0.01        1.46      3.20 o 
  -2  10  11        2.13        2.02      2.30 o 
  -1  10  11       32.19       30.48      4.16 o 
   0  10  11        0.64        0.81      2.68 o 
   1  10  11        0.11        0.58      2.60 o 
   2  10  11       43.80       47.30      5.39 o 
   3  10  11        4.65        8.67      4.23 o 
   4  10  11       33.09       26.17      7.21 o 
   5  10  11      260.53      219.44     32.78 o 
   6  10  11        0.20        6.55     11.15 o 
 -12  11  11       24.77       34.92     12.26 o 
 -11  11  11      176.11      205.73     20.72 o 
 -10  11  11       65.90       75.19     15.32 o 
  -9  11  11       68.82       63.64      8.23 o 
  -8  11  11        5.18        5.76      4.76 o 
  -7  11  11       66.06       73.27      8.12 o 
  -6  11  11      399.93      394.98     14.03 o 
  -5  11  11        6.25        6.94      3.20 o 
  -4  11  11       17.10       12.88      3.49 o 
  -3  11  11        0.90        3.17      3.51 o 
  -2  11  11       40.06       42.55      5.02 o 
  -1  11  11       22.45       25.40      4.10 o 
   0  11  11      137.57      150.15      8.50 o 
   1  11  11       86.99       88.86      6.92 o 
   2  11  11       41.99       63.62      6.87 o 
   3  11  11       13.34        6.34      8.06 o 
   4  11  11       23.19       61.04     22.05 o 
   5  11  11       46.98      125.14     23.08 o 
   6  11  11       80.84       88.59     28.19 o 
 -12  12  11        0.59        2.20      9.40 o 
 -11  12  11        0.13       -0.67     14.58 o 
 -10  12  11       32.06       39.56     10.17 o 
  -9  12  11       21.20       19.68      5.84 o 
  -8  12  11       10.69       12.80      5.58 o 
  -7  12  11       21.25       17.32      5.77 o 
  -6  12  11        0.05        1.01      4.34 o 
  -5  12  11       31.30       25.07      4.76 o 
  -4  12  11        6.34        3.25      3.00 o 
  -3  12  11       13.71       11.88      3.99 o 
  -2  12  11       12.89       20.34      4.81 o 
  -1  12  11        7.35        5.81      4.14 o 
   0  12  11        0.00        5.20      3.34 o 
   1  12  11        0.14        2.53      3.67 o 
   2  12  11       18.26       20.70      5.43 o 
   3  12  11      152.57      166.37     14.93 o 
   4  12  11        7.79       13.80      9.56 o 
   5  12  11        4.34       -4.03      7.74 o 
 -11  13  11       26.42       39.14     12.63 o 
 -10  13  11        0.69       10.78      7.74 o 
  -9  13  11      131.23      149.27     13.41 o 
  -8  13  11      158.55      152.83     15.03 o 
  -7  13  11       13.07       14.09      5.21 o 
  -6  13  11       15.66       22.34      6.47 o 
  -5  13  11        4.34        6.80      4.23 o 
  -4  13  11       80.27       81.95      7.21 o 
  -3  13  11       40.44       54.62      6.26 o 
  -2  13  11      295.57      326.91     11.49 o 
  -1  13  11        0.34       -0.02      3.39 o 
   0  13  11       11.26        9.94      4.58 o 
   1  13  11        3.01        0.39      3.90 o 
   2  13  11        5.61        2.11      4.74 o 
   3  13  11      545.42      584.03     22.84 o 
   4  13  11       88.45      113.74     16.41 o 
   5  13  11        3.35        5.32      8.65 o 
 -11  14  11       14.27       21.00     14.18 o 
 -10  14  11        6.11        3.24     12.92 o 
  -9  14  11       45.48       33.37     11.01 o 
  -8  14  11        2.09        9.38      7.93 o 
  -7  14  11        0.74       14.30     10.54 o 
  -6  14  11       52.56       60.42      7.12 o 
  -5  14  11       20.16       16.08      5.17 o 
  -4  14  11       18.25       19.70      5.15 o 
  -3  14  11      120.29      133.67      9.03 o 
  -2  14  11      132.64      161.89      9.64 o 
  -1  14  11        0.72        2.62      4.30 o 
   0  14  11      115.86      138.34     11.50 o 
   1  14  11        0.64        4.95      4.44 o 
   2  14  11       26.64       34.87      7.20 o 
   3  14  11      347.90      406.55     16.21 o 
   4  14  11      111.78      111.47     16.66 o 
 -10  15  11       20.51       26.75      9.07 o 
  -9  15  11        7.51       23.20     23.72 o 
  -8  15  11        0.52        4.00      6.23 o 
  -7  15  11       62.43       64.00     11.20 o 
  -6  15  11       92.57      104.56     15.75 o 
  -5  15  11      109.57      144.62     14.94 o 
  -4  15  11       13.52       14.43      5.84 o 
  -3  15  11      238.52      256.71     13.13 o 
  -2  15  11        2.64        5.53      4.64 o 
  -1  15  11       67.22       84.74      8.49 o 
   0  15  11       41.76       47.88      7.92 o 
   1  15  11      207.54      220.18     15.56 o 
   2  15  11       46.86       53.44      8.36 o 
   3  15  11        0.21        4.18      5.48 o 
   4  15  11        3.61       -5.31     11.77 o 
  -9  16  11        7.75        4.03      8.27 o 
  -8  16  11       14.99       20.31     10.04 o 
  -7  16  11      133.15      143.43     15.28 o 
  -6  16  11      143.80      150.33     21.65 o 
  -5  16  11      194.58      203.18     16.55 o 
  -4  16  11        2.52        0.13      7.39 o 
  -3  16  11       75.04       68.59     10.97 o 
  -2  16  11        1.02        1.49      5.45 o 
  -1  16  11       43.26       65.14      8.61 o 
   0  16  11       25.53       29.85      8.43 o 
   1  16  11      130.79      170.31     19.47 o 
   2  16  11       31.96       28.22      8.48 o 
   3  16  11       48.50       49.70      8.54 o 
  -8  17  11        0.75        1.12      7.77 o 
  -7  17  11        1.18        9.15      8.80 o 
  -6  17  11      103.34      137.42     18.75 o 
  -5  17  11        1.48       12.57      6.71 o 
  -4  17  11      179.10      187.39     29.97 o 
  -3  17  11       47.26       50.23     11.41 o 
  -2  17  11      194.60      179.37     15.90 o 
  -1  17  11        1.36        2.06      5.96 o 
   0  17  11       97.40       93.53     15.82 o 
   1  17  11      132.92      132.09     33.10 o 
   2  17  11       19.86       17.26      9.97 o 
  -7  18  11        0.58       12.43      7.17 o 
  -6  18  11       35.70       28.81     11.33 o 
  -5  18  11       38.73       30.85     11.18 o 
  -4  18  11        0.04       10.97      7.64 o 
  -3  18  11        0.53        3.29      5.79 o 
  -2  18  11        5.11       10.18      7.12 o 
  -1  18  11       15.26       11.59      8.93 o 
   0  18  11        1.95        3.94      8.54 o 
   1  18  11       31.79       15.02      9.61 o 
  -6  19  11       26.47       92.35     20.91 o 
  -5  19  11       65.10       51.19     19.71 o 
  -4  19  11      100.68       97.99     16.64 o 
  -3  19  11        3.07       11.49     15.06 o 
  -2  19  11        0.38       10.97      9.07 o 
  -1  19  11       73.85       82.57     15.84 o 
 -13   0  12       11.42       63.91     20.02 o 
 -12   0  12       14.20        3.79      9.72 o 
 -11   0  12       49.45       46.01     12.40 o 
 -10   0  12        0.27       19.78      9.90 o 
  -9   0  12      806.14      788.03     30.78 o 
  -8   0  12       33.70       43.95     13.85 o 
  -7   0  12      533.60      456.51     27.19 o 
  -6   0  12      636.46      552.58     17.48 o 
  -5   0  12     1374.36     1250.29     25.93 o 
  -4   0  12      814.94      787.51     19.81 o 
  -3   0  12        9.59        3.66      4.87 o 
  -2   0  12     1504.90     1497.51     41.97 o 
  -1   0  12      593.25      611.26     17.87 o 
   0   0  12      389.67      375.83     14.58 o 
   1   0  12       28.45       32.47      6.06 o 
   2   0  12      302.16      311.55     17.23 o 
   3   0  12       21.09        9.84      6.07 o 
   4   0  12      517.33      499.46     33.93 o 
   5   0  12       69.86       52.24     15.22 o 
   6   0  12       97.33       99.25     20.53 o 
   7   0  12        0.80        4.89     10.64 o 
 -13   1  12       11.54       -8.41      8.82 o 
 -12   1  12        9.22        5.12     10.73 o 
 -11   1  12        4.06        8.58      6.71 o 
 -10   1  12       10.84        5.73      5.98 o 
  -9   1  12       54.84       47.83      8.22 o 
  -8   1  12      194.39      205.28     15.00 o 
  -7   1  12        8.52        9.73      3.45 o 
  -6   1  12       67.13       63.14      5.17 o 
  -5   1  12       63.70       64.00      5.36 o 
  -4   1  12      229.99      235.35      8.05 o 
  -3   1  12      833.60      810.02     18.89 o 
  -2   1  12      109.16      120.11      7.25 o 
  -1   1  12        2.88       -0.47      2.17 o 
   0   1  12       78.49       81.00      5.98 o 
   1   1  12       32.45       33.36      4.35 o 
   2   1  12       13.31        8.95      3.79 o 
   3   1  12        4.13        7.95      4.04 o 
   4   1  12      187.72      191.54     17.90 o 
   5   1  12        8.67       -1.04      5.84 o 
   6   1  12        2.66        3.82      7.09 o 
   7   1  12       44.46       40.67     11.22 o 
 -13   2  12      111.22       76.32     23.32 o 
 -12   2  12       31.88       16.25      8.76 o 
 -11   2  12        0.62        0.22      5.91 o 
 -10   2  12       35.50       33.30      7.82 o 
  -9   2  12        0.41       11.58      5.75 o 
  -8   2  12        8.25        6.73      4.48 o 
  -7   2  12        3.09        1.71      2.85 o 
  -6   2  12       40.30       30.10      4.32 o 
  -5   2  12      842.43      785.00     13.56 o 
  -4   2  12      118.48      122.08      6.94 o 
  -3   2  12      262.65      251.56     11.05 o 
  -2   2  12      131.38      150.54      8.14 o 
  -1   2  12       71.82       81.45      5.84 o 
   0   2  12       20.65       14.55      3.20 o 
   1   2  12       15.10       17.13      3.51 o 
   2   2  12      283.94      282.99     11.69 o 
   3   2  12       15.29       14.80      4.43 o 
   4   2  12       66.56       86.91     16.19 o 
   5   2  12       33.09       25.18      8.60 o 
   6   2  12       11.62       -0.34      6.87 o 
   7   2  12       11.15       -6.52      7.15 o 
 -13   3  12        6.36       11.95     10.68 o 
 -12   3  12        6.55       -4.47      7.67 o 
 -11   3  12       10.82       24.68      6.95 o 
 -10   3  12       12.40       14.12      7.46 o 
  -9   3  12       34.86       32.32      8.50 o 
  -8   3  12        6.55        4.45      5.81 o 
  -7   3  12        3.78        0.77      2.93 o 
  -6   3  12        0.05        2.53      2.87 o 
  -5   3  12        2.73        1.35      2.70 o 
  -4   3  12       63.23       64.65      5.09 o 
  -3   3  12      407.74      395.67     12.11 o 
  -2   3  12     1024.26      966.59     17.82 o 
  -1   3  12       82.83       86.81      5.96 o 
   0   3  12        0.95        0.61      2.24 o 
   1   3  12       25.51       24.02      4.19 o 
   2   3  12       82.85       93.77      8.38 o 
   3   3  12       45.67       57.94      6.94 o 
   4   3  12        0.59       -5.02      5.02 o 
   5   3  12      118.80      124.49     15.69 o 
   6   3  12       25.27       27.02     11.97 o 
   7   3  12       20.82       12.11      8.49 o 
 -13   4  12       41.47       26.18     12.75 o 
 -12   4  12       62.40       83.03     12.61 o 
 -11   4  12        2.60       18.31      6.91 o 
 -10   4  12        6.73       -1.34      6.62 o 
  -9   4  12        3.72        4.75      6.34 o 
  -8   4  12        3.13        9.74      8.21 o 
  -7   4  12        2.15        3.66      3.52 o 
  -6   4  12       16.84       20.21      3.90 o 
  -5   4  12        2.09        2.06      2.72 o 
  -4   4  12      352.05      335.73      8.97 o 
  -3   4  12        0.13        0.21      2.41 o 
  -2   4  12      202.41      187.03      8.03 o 
  -1   4  12       25.22       21.72      3.79 o 
   0   4  12        4.62        4.44      2.63 o 
   1   4  12       33.12       31.62      4.55 o 
   2   4  12      117.30       97.23      7.57 o 
   3   4  12       49.40       37.88      6.13 o 
   4   4  12        6.34       -3.11      5.54 o 
   5   4  12        3.63        7.21      7.04 o 
   6   4  12       17.80        8.30      7.64 o 
 -13   5  12       39.99       58.07     14.02 o 
 -12   5  12       18.95       17.00      9.11 o 
 -11   5  12       10.33       -1.49      7.10 o 
 -10   5  12      138.31      124.50     13.22 o 
  -9   5  12       52.76       54.21      9.71 o 
  -8   5  12        9.64        4.51      6.01 o 
  -7   5  12       65.46       54.32      6.42 o 
  -6   5  12       14.71       14.60      3.62 o 
  -5   5  12        0.79        0.81      2.80 o 
  -4   5  12        0.14        0.74      2.54 o 
  -3   5  12      248.09      252.16      8.81 o 
  -2   5  12      371.57      336.66     10.11 o 
  -1   5  12        1.61        2.00      2.68 o 
   0   5  12       16.42       15.48      3.23 o 
   1   5  12        4.64        5.21      2.87 o 
   2   5  12       27.41       31.78      4.74 o 
   3   5  12        2.64        5.25      3.72 o 
   4   5  12       70.82       88.32     14.34 o 
   5   5  12        0.30        3.38     10.07 o 
   6   5  12       42.97       59.41     14.96 o 
 -13   6  12        0.98       -0.29     11.67 o 
 -12   6  12        0.18      -10.11     10.11 o 
 -11   6  12       40.23       40.45      9.77 o 
 -10   6  12        7.87        5.67      5.54 o 
  -9   6  12      220.31      222.04     14.38 o 
  -8   6  12       82.92       75.05      8.13 o 
  -7   6  12       12.41       10.13      7.14 o 
  -6   6  12       10.56       13.36      4.83 o 
  -5   6  12        8.48       12.86      3.61 o 
  -4   6  12       15.23       15.16      3.58 o 
  -3   6  12       29.07       22.33      3.95 o 
  -2   6  12       58.81       50.92      5.26 o 
  -1   6  12       60.16       61.57      5.68 o 
   0   6  12        0.09       -2.50      2.50 o 
   1   6  12       32.36       27.67      5.06 o 
   2   6  12      121.43      127.30      8.00 o 
   3   6  12       24.67       10.94      7.50 o 
   4   6  12       36.29       56.75      9.66 o 
   5   6  12        7.63       14.74     15.11 o 
   6   6  12       13.93       44.42     34.67 o 
 -13   7  12      188.21      252.50     54.72 o 
 -12   7  12       52.45       62.58     10.45 o 
 -11   7  12       45.35       62.62     10.52 o 
 -10   7  12      164.71      174.24     12.59 o 
  -9   7  12      242.58      259.84     13.43 o 
  -8   7  12        2.14        4.83      4.74 o 
  -7   7  12       58.58       63.89      8.97 o 
  -6   7  12       97.02      101.38      8.39 o 
  -5   7  12        2.74        0.53      4.87 o 
  -4   7  12       84.61       77.98      6.65 o 
  -3   7  12       30.82       20.55      3.73 o 
  -2   7  12       39.27       29.23      4.38 o 
  -1   7  12        1.99        6.54      3.20 o 
   0   7  12        2.12        3.79      2.93 o 
   1   7  12       21.99       26.32      4.21 o 
   2   7  12       24.19       19.23      4.51 o 
   3   7  12       23.00       16.86      5.29 o 
   4   7  12        0.27       -2.95      4.95 o 
   5   7  12        0.21       15.41     21.32 o 
   6   7  12       14.58       35.29     38.63 o 
 -12   8  12       72.44       66.76     11.21 o 
 -11   8  12       68.11       94.90     12.39 o 
 -10   8  12        2.11        4.64      5.90 o 
  -9   8  12       65.58       68.19      9.34 o 
  -8   8  12      346.78      331.59     14.38 o 
  -7   8  12       43.41       31.16      6.95 o 
  -6   8  12      131.70      148.43      9.05 o 
  -5   8  12        1.79        1.66      3.41 o 
  -4   8  12       14.39       16.67      3.52 o 
  -3   8  12        9.21        8.96      3.23 o 
  -2   8  12        8.85       10.37      3.29 o 
  -1   8  12        0.23        1.47      2.68 o 
   0   8  12      181.74      178.14     10.37 o 
   1   8  12       21.35       15.09      4.21 o 
   2   8  12        0.21        6.71      4.25 o 
   3   8  12       24.80       38.65      7.98 o 
   4   8  12       30.47       51.01      8.99 o 
   5   8  12       51.57       45.20     10.59 o 
   6   8  12        0.06       -7.21      7.21 o 
 -12   9  12        0.02        3.41      7.38 o 
 -11   9  12      290.10      333.58     18.03 o 
 -10   9  12        5.03        8.36      6.38 o 
  -9   9  12       72.08       73.00      9.54 o 
  -8   9  12        0.04       -4.44      5.02 o 
  -7   9  12        2.50       -0.77      4.79 o 
  -6   9  12       10.93       17.35      5.67 o 
  -5   9  12       32.56       28.75      5.50 o 
  -4   9  12       21.64       17.06      6.03 o 
  -3   9  12      112.19      106.56      7.08 o 
  -2   9  12      177.53      191.08      9.12 o 
  -1   9  12        0.52        3.58      2.88 o 
   0   9  12        0.38        2.19      3.75 o 
   1   9  12       23.37       12.45      5.51 o 
   2   9  12       78.74       82.83      7.90 o 
   3   9  12      168.84      224.65     16.93 o 
   4   9  12       61.42       54.18      9.37 o 
 -12  10  12       22.00       16.47     11.16 o 
 -11  10  12      131.82      185.18     15.55 o 
 -10  10  12        0.12        5.44      6.22 o 
  -9  10  12        6.04       14.03      6.44 o 
  -8  10  12      147.94      169.20     12.31 o 
  -7  10  12       37.56       35.60      7.12 o 
  -6  10  12      109.83      131.04     11.29 o 
  -5  10  12       24.86       21.91      4.96 o 
  -4  10  12       62.82       75.83      7.16 o 
  -3  10  12        1.82        6.36      3.46 o 
  -2  10  12      231.16      216.54      8.32 o 
  -1  10  12       15.92       10.89      3.62 o 
   0  10  12       85.72       80.15      7.51 o 
   1  10  12       34.77       31.66      6.36 o 
   2  10  12        4.90       12.32      8.59 o 
   3  10  12       87.78       92.81     11.60 o 
   4  10  12      178.89      186.06     20.81 o 
   5  10  12        0.14        1.22      8.52 o 
 -11  11  12       22.74       26.84     11.92 o 
 -10  11  12       47.10       56.56     10.81 o 
  -9  11  12        0.14        0.24      5.45 o 
  -8  11  12      175.03      232.75     19.61 o 
  -7  11  12        5.21       11.00      5.94 o 
  -6  11  12        0.94       -1.90      4.56 o 
  -5  11  12      229.57      230.50     13.54 o 
  -4  11  12       89.77      101.15      8.41 o 
  -3  11  12       27.66       33.08      5.27 o 
  -2  11  12       70.56       79.67      7.27 o 
  -1  11  12      236.29      238.91      8.79 o 
   0  11  12       14.78        7.52      3.87 o 
   1  11  12        0.37       -0.29      6.40 o 
   2  11  12      112.43      105.96      9.97 o 
   3  11  12      365.95      416.10     19.57 o 
   4  11  12      355.38      436.61     25.64 o 
   5  11  12       28.32       33.99     15.41 o 
 -11  12  12       86.02      122.44     34.13 o 
 -10  12  12       13.83        8.73     11.40 o 
  -9  12  12       15.73       11.22      7.17 o 
  -8  12  12       71.44       92.50     10.64 o 
  -7  12  12        3.45        1.12      5.53 o 
  -6  12  12        3.44        1.32      5.45 o 
  -5  12  12      163.87      156.99     12.39 o 
  -4  12  12        6.82        3.91      3.78 o 
  -3  12  12      185.35      230.25     11.31 o 
  -2  12  12       67.17       74.66      6.98 o 
  -1  12  12        6.85        9.01      3.50 o 
   0  12  12        0.01        2.00      3.95 o 
   1  12  12       11.39       24.61      5.81 o 
   2  12  12      199.82      249.84     14.04 o 
   3  12  12       17.63       14.53      7.14 o 
   4  12  12      190.66      237.24     21.06 o 
 -11  13  12        0.02       -0.02     13.17 o 
 -10  13  12        9.36        2.53      9.72 o 
  -9  13  12      117.69      137.65     15.17 o 
  -8  13  12        0.99        1.82      4.92 o 
  -7  13  12        3.14        6.75      4.95 o 
  -6  13  12       41.52       44.26      7.17 o 
  -5  13  12      249.82      241.38     11.03 o 
  -4  13  12       51.75       56.58      7.12 o 
  -3  13  12      207.62      234.75     11.29 o 
  -2  13  12       19.48       22.06      5.70 o 
  -1  13  12       46.96       50.09      7.75 o 
   0  13  12       15.48       15.69      4.90 o 
   1  13  12       17.67       12.24      5.54 o 
   2  13  12      330.59      438.28     20.45 o 
   3  13  12      172.27      207.16     16.50 o 
   4  13  12        1.16        6.15      8.85 o 
 -10  14  12        7.30       11.61     10.52 o 
  -9  14  12        7.89        3.66      7.79 o 
  -8  14  12      108.29      107.70     11.90 o 
  -7  14  12       16.43       19.29      6.98 o 
  -6  14  12       31.94       25.73      6.44 o 
  -5  14  12        8.57        9.20      5.40 o 
  -4  14  12        1.11        0.67      4.52 o 
  -3  14  12       36.56       35.71      7.77 o 
  -2  14  12       13.00        6.39      4.82 o 
  -1  14  12        0.26        3.54      4.94 o 
   0  14  12       28.05       29.46      6.94 o 
   1  14  12       21.44       32.72      6.06 o 
   2  14  12      128.04      147.61     19.25 o 
   3  14  12        7.53        8.10      7.38 o 
  -9  15  12      167.13      187.21     14.72 o 
  -8  15  12        0.01        4.05      5.98 o 
  -7  15  12       54.26       53.11      9.45 o 
  -6  15  12      117.24      126.14     13.62 o 
  -5  15  12        1.50        6.73      5.24 o 
  -4  15  12       26.86       19.53      6.02 o 
  -3  15  12      107.44      120.18     10.33 o 
  -2  15  12        0.09        1.47      4.54 o 
  -1  15  12        4.43        5.17      5.30 o 
   0  15  12       24.72       33.33      7.35 o 
   1  15  12        0.25        7.91      6.87 o 
   2  15  12       22.81       22.72      8.08 o 
  -8  16  12       60.43       50.46      9.48 o 
  -7  16  12      225.99      226.36     20.34 o 
  -6  16  12      110.71      142.42     17.17 o 
  -5  16  12        5.87       16.41      6.95 o 
  -4  16  12      184.23      159.23     13.13 o 
  -3  16  12       41.60       46.79     10.88 o 
  -2  16  12        2.62        3.37      4.74 o 
  -1  16  12        0.27       -0.73      5.05 o 
   0  16  12       30.50       39.31      9.46 o 
   1  16  12        1.70        7.52      7.04 o 
   2  16  12       39.55       52.09     18.41 o 
  -7  17  12        3.84       10.02      6.47 o 
  -6  17  12       10.69       12.69      6.52 o 
  -5  17  12       15.66       15.30      6.88 o 
  -4  17  12       84.75       66.62      9.89 o 
  -3  17  12        9.24        4.18      6.05 o 
  -2  17  12       41.40       47.54      8.33 o 
  -1  17  12       93.92       92.75     15.41 o 
   0  17  12       11.83       19.69     10.17 o 
  -6  18  12       20.10       20.05      7.68 o 
  -5  18  12       32.21       27.14      8.13 o 
  -4  18  12       58.23       61.44     11.92 o 
  -3  18  12       37.05       44.65      8.56 o 
  -2  18  12       27.45       19.51      7.89 o 
  -1  18  12        1.49        9.05      8.53 o 
 -13   1  13       12.31       19.30     10.59 o 
 -12   1  13        1.25       12.90      6.94 o 
 -11   1  13        0.75       -3.62      6.27 o 
 -10   1  13       11.83        5.23      6.39 o 
  -9   1  13       76.79       95.26     12.26 o 
  -8   1  13      111.47      100.77      9.42 o 
  -7   1  13        0.22        2.44      2.49 o 
  -6   1  13       80.05       64.97      5.67 o 
  -5   1  13        6.23        3.83      2.90 o 
  -4   1  13      235.87      224.03     10.95 o 
  -3   1  13      669.54      673.98     18.10 o 
  -2   1  13       15.78       20.72      5.08 o 
  -1   1  13      762.36      766.09     16.75 o 
   0   1  13      139.46      122.18      7.48 o 
   1   1  13        6.00        5.36      3.33 o 
   2   1  13      221.23      209.23     12.02 o 
   3   1  13        2.19        4.62      5.71 o 
   4   1  13       28.84       32.21     19.97 o 
   5   1  13       19.86       18.40      8.19 o 
   6   1  13        2.25        3.37      7.49 o 
 -13   2  13        0.00       30.60     24.20 o 
 -12   2  13       51.52       62.13     11.15 o 
 -11   2  13       52.05       52.61      9.78 o 
 -10   2  13        3.26        5.45      6.50 o 
  -9   2  13       52.56       70.26     11.23 o 
  -8   2  13       45.10       35.69      6.62 o 
  -7   2  13       18.00       12.03      3.85 o 
  -6   2  13        1.72        4.17      2.89 o 
  -5   2  13      122.02      112.03      6.98 o 
  -4   2  13       55.34       53.06      7.01 o 
  -3   2  13       24.88       16.82      4.76 o 
  -2   2  13       33.87       29.98      5.77 o 
  -1   2  13        5.92        2.32      3.02 o 
   0   2  13      332.17      316.18      9.92 o 
   1   2  13      157.20      165.35      9.70 o 
   2   2  13      122.58      108.52      9.37 o 
   3   2  13        2.50        0.60      5.12 o 
   4   2  13       58.04       43.73     10.36 o 
   5   2  13        0.29        6.79      9.42 o 
   6   2  13       26.61       24.69      9.96 o 
 -13   3  13        8.22       13.31     17.21 o 
 -12   3  13       90.61      101.73     16.25 o 
 -11   3  13      115.21      135.25     12.90 o 
 -10   3  13        0.02       -2.66      6.74 o 
  -9   3  13      142.86      177.36     16.05 o 
  -8   3  13        0.01        9.64      6.31 o 
  -7   3  13        0.98        9.48      3.70 o 
  -6   3  13       32.62       32.02      4.74 o 
  -5   3  13       86.81       85.64      6.69 o 
  -4   3  13      313.93      315.01     12.32 o 
  -3   3  13        4.17        4.86      4.05 o 
  -2   3  13        7.03        5.35      4.00 o 
  -1   3  13      160.19      153.11      9.28 o 
   0   3  13       21.01       19.02      4.19 o 
   1   3  13       30.61       32.45      4.80 o 
   2   3  13        0.36        1.96      4.40 o 
   3   3  13        2.05       -0.21      5.78 o 
   4   3  13        6.76        2.81      6.54 o 
   5   3  13        0.60       -3.88      6.35 o 
   6   3  13      103.91       78.09     13.93 o 
 -13   4  13        2.99        5.53     10.26 o 
 -12   4  13      113.39      125.04     14.97 o 
 -11   4  13        1.91        9.40      7.34 o 
 -10   4  13       14.11       23.39      8.62 o 
  -9   4  13        2.16        1.03      6.85 o 
  -8   4  13        1.10       -5.42      5.42 o 
  -7   4  13       28.68       27.88      7.88 o 
  -6   4  13        4.63        5.29      2.97 o 
  -5   4  13       21.80       22.83      4.32 o 
  -4   4  13        0.88        0.56      3.19 o 
  -3   4  13      362.19      346.06     12.21 o 
  -2   4  13        0.31       -1.57      2.62 o 
  -1   4  13      112.19      116.31      8.25 o 
   0   4  13      337.57      330.62     13.61 o 
   1   4  13      115.55      116.19      9.11 o 
   2   4  13      164.13      169.02     11.28 o 
   3   4  13      221.37      231.95     20.31 o 
   4   4  13        5.73       -2.79      6.03 o 
   5   4  13       23.23       14.86      7.97 o 
 -13   5  13       49.15       66.59     12.55 o 
 -12   5  13       51.51       87.69     15.59 o 
 -11   5  13      232.82      289.26     18.76 o 
 -10   5  13       28.11       28.18      9.72 o 
  -9   5  13        8.36       13.58      7.83 o 
  -8   5  13        3.20        9.62      7.96 o 
  -7   5  13       36.99       28.33      8.10 o 
  -6   5  13       66.70       69.80      6.25 o 
  -5   5  13       17.50       21.52      4.19 o 
  -4   5  13        1.20        1.86      3.16 o 
  -3   5  13      100.70       98.97      8.06 o 
  -2   5  13       32.49       31.49      4.51 o 
  -1   5  13        0.96        2.79      2.78 o 
   0   5  13        0.40       -2.74      2.74 o 
   1   5  13      298.04      330.57     16.45 o 
   2   5  13       48.57       57.15      7.58 o 
   3   5  13       55.46       75.48     13.49 o 
   4   5  13        0.10       -5.55      5.55 o 
   5   5  13        8.93       -5.41      5.41 o 
 -12   6  13       70.04       70.02     15.46 o 
 -11   6  13       71.75       62.02     11.58 o 
 -10   6  13      280.03      303.61     18.14 o 
  -9   6  13      257.55      303.07     17.51 o 
  -8   6  13       55.70       56.77     10.06 o 
  -7   6  13       76.33       72.73     11.00 o 
  -6   6  13        9.80       12.14      4.30 o 
  -5   6  13       30.77       22.84      5.76 o 
  -4   6  13        0.00        6.99      3.87 o 
  -3   6  13        5.32        3.14      3.51 o 
  -2   6  13       49.05       59.67      5.83 o 
  -1   6  13       26.09       22.08      4.51 o 
   0   6  13       70.40       63.34      6.74 o 
   1   6  13       28.16       28.64      5.18 o 
   2   6  13      118.92      145.65     14.17 o 
   3   6  13      119.49      149.50     14.19 o 
   4   6  13        2.71        3.72      5.88 o 
   5   6  13       63.30       54.44     10.40 o 
 -12   7  13        0.07       -2.07      9.93 o 
 -11   7  13       12.56        8.40      8.20 o 
 -10   7  13      265.86      318.01     27.83 o 
  -9   7  13       15.49       17.67      7.82 o 
  -8   7  13        4.17       15.85      6.97 o 
  -7   7  13        5.77        3.87      5.98 o 
  -6   7  13      111.34      129.27     13.53 o 
  -5   7  13      186.56      191.92     15.10 o 
  -4   7  13        0.19       -1.30      4.65 o 
  -3   7  13       36.12       22.12      4.97 o 
  -2   7  13        0.45        0.02      2.85 o 
  -1   7  13       52.54       48.29      5.64 o 
   0   7  13       25.75       28.74      5.24 o 
   1   7  13        8.42        3.65      3.63 o 
   2   7  13       14.67       17.98     11.77 o 
   3   7  13        0.06       -1.64      5.06 o 
   4   7  13        0.00       11.63      6.51 o 
   5   7  13       44.19       39.41      9.78 o 
 -12   8  13      164.67      189.55     21.02 o 
 -11   8  13       58.65       63.12     11.59 o 
 -10   8  13      391.68      408.55     20.49 o 
  -9   8  13       21.01       10.08      7.39 o 
  -8   8  13        2.84       -5.29      5.41 o 
  -7   8  13       69.15       77.61     13.42 o 
  -6   8  13       44.95       29.11      8.87 o 
  -5   8  13        1.84        4.36      5.92 o 
  -4   8  13      105.36      105.67      9.97 o 
  -3   8  13       78.77       89.41      6.93 o 
  -2   8  13        4.68        1.98      2.96 o 
  -1   8  13        5.81        5.14      3.33 o 
   0   8  13        9.04        9.90      4.17 o 
   1   8  13        3.55        4.33      4.60 o 
   2   8  13        9.23        9.88      5.28 o 
   3   8  13        0.32        4.25      6.06 o 
   4   8  13        7.95       16.64     19.69 o 
   5   8  13        0.02        1.03      9.91 o 
 -12   9  13       18.80       20.38     11.26 o 
 -11   9  13       18.55       20.33      8.39 o 
 -10   9  13       10.23        7.79      6.43 o 
  -9   9  13        3.58       -1.08      5.64 o 
  -8   9  13       97.05       95.52     10.26 o 
  -7   9  13        5.78       10.36      5.49 o 
  -6   9  13       36.56       36.02      6.84 o 
  -5   9  13      143.49      141.53     14.15 o 
  -4   9  13      331.93      302.03     16.45 o 
  -3   9  13       83.44       96.52      7.33 o 
  -2   9  13       58.63       62.58      6.33 o 
  -1   9  13       63.00       73.28      8.82 o 
   0   9  13       69.88       67.92      7.27 o 
   1   9  13        0.07       -1.02      4.63 o 
   2   9  13       25.85       13.86      9.88 o 
   3   9  13      254.52      251.90     24.93 o 
   4   9  13        0.26       -3.97     10.56 o 
 -11  10  13       39.18       55.32     10.60 o 
 -10  10  13       41.79       57.63      9.03 o 
  -9  10  13       29.67       28.76      7.68 o 
  -8  10  13        8.89        8.76      5.91 o 
  -7  10  13        0.08        9.87      5.95 o 
  -6  10  13       13.13        9.71      5.71 o 
  -5  10  13       30.04       26.47      6.54 o 
  -4  10  13        0.93       -4.13      4.13 o 
  -3  10  13       15.62       13.38      4.18 o 
  -2  10  13       11.81       13.04      4.15 o 
  -1  10  13       20.70       24.18      5.96 o 
   0  10  13        3.79       -4.21      4.21 o 
   1  10  13       31.17       25.59      6.11 o 
   2  10  13        5.67        2.28      4.83 o 
   3  10  13       55.19       64.13     10.33 o 
   4  10  13        0.28      -10.78     10.78 o 
 -11  11  13       31.51       34.13      9.32 o 
 -10  11  13       85.45       94.14     10.94 o 
  -9  11  13       23.55       21.02      7.20 o 
  -8  11  13       38.34       34.32      8.24 o 
  -7  11  13        1.44        0.64      5.53 o 
  -6  11  13       38.46       41.96      7.89 o 
  -5  11  13       24.58       16.91      6.11 o 
  -4  11  13        0.86        5.88      5.57 o 
  -3  11  13       38.59       38.71      6.05 o 
  -2  11  13       48.08       53.24      7.86 o 
  -1  11  13      280.19      259.20     12.83 o 
   0  11  13        5.80       -3.80      3.80 o 
   1  11  13        0.59       -0.32      5.02 o 
   2  11  13       12.36       17.45      5.60 o 
   3  11  13       10.68       -1.69      5.47 o 
   4  11  13       18.88       21.20     13.52 o 
 -10  12  13      119.35      128.38     14.54 o 
  -9  12  13        3.06        7.13      6.29 o 
  -8  12  13        6.59        4.43      6.06 o 
  -7  12  13        0.01       -0.17      5.17 o 
  -6  12  13      109.43      109.02     11.08 o 
  -5  12  13      318.08      317.99     14.82 o 
  -4  12  13        2.82       -0.57      5.26 o 
  -3  12  13        4.36        2.88      3.66 o 
  -2  12  13       11.65       15.66      5.70 o 
  -1  12  13        1.81       -0.80      7.98 o 
   0  12  13       70.27       64.52      8.64 o 
   1  12  13      308.28      308.65     17.45 o 
   2  12  13      273.01      311.83     14.96 o 
   3  12  13       91.10      120.80     47.31 o 
 -10  13  13       18.97       20.75     11.47 o 
  -9  13  13        5.11        6.62      7.35 o 
  -8  13  13        4.44        7.23      6.05 o 
  -7  13  13        0.56        3.70      5.60 o 
  -6  13  13        6.75        7.74      6.12 o 
  -5  13  13       70.68       85.40      9.98 o 
  -4  13  13       54.11       79.75      9.68 o 
  -3  13  13       52.89       50.46      7.13 o 
  -2  13  13       11.51        7.60      4.84 o 
  -1  13  13      119.98      140.05     13.70 o 
   0  13  13        2.12        1.82      5.58 o 
   1  13  13      180.88      194.69     13.59 o 
   2  13  13        0.16        5.65      7.65 o 
  -9  14  13        2.64        0.63      7.34 o 
  -8  14  13       82.15       79.30     12.05 o 
  -7  14  13        0.00       -2.13      5.33 o 
  -6  14  13        3.15       -0.26      5.71 o 
  -5  14  13        4.60        2.28      5.84 o 
  -4  14  13       89.55      108.24     11.06 o 
  -3  14  13        4.69        2.31      4.79 o 
  -2  14  13      113.63      123.77     10.15 o 
  -1  14  13        6.81        0.61      5.53 o 
   0  14  13       57.73       56.54      9.80 o 
   1  14  13        8.79        5.83      6.24 o 
   2  14  13        0.09        9.78      7.12 o 
  -8  15  13       31.05       36.55      9.79 o 
  -7  15  13       10.91       14.25      8.11 o 
  -6  15  13       66.99       53.62     10.50 o 
  -5  15  13       27.77       29.28      7.38 o 
  -4  15  13      201.80      216.04     13.77 o 
  -3  15  13       11.24       12.43      5.48 o 
  -2  15  13       13.32       14.43      6.17 o 
  -1  15  13        1.32        2.36      5.26 o 
   0  15  13        5.13        1.62      5.75 o 
   1  15  13       20.25        9.65      8.83 o 
  -7  16  13        0.96        2.16      7.44 o 
  -6  16  13       15.61       12.39      7.67 o 
  -5  16  13       48.08       50.28     10.32 o 
  -4  16  13        5.88       17.45      7.81 o 
  -3  16  13       89.52      108.18      9.71 o 
  -2  16  13        1.04        4.24      5.29 o 
  -1  16  13        1.87        5.37      5.42 o 
   0  16  13        0.01       -0.77      7.71 o 
  -5  17  13        3.85        1.35      6.89 o 
  -4  17  13       21.78       25.03      9.03 o 
  -3  17  13       23.21       29.11      7.43 o 
  -2  17  13        0.11        4.25      6.66 o 
 -13   0  14        2.59       10.54     13.42 o 
 -12   0  14        2.38        0.27      9.36 o 
 -11   0  14       10.08       26.72     11.35 o 
 -10   0  14      110.22      135.31     18.17 o 
  -9   0  14        0.17        5.29      6.94 o 
  -8   0  14       89.34       90.69     18.64 o 
  -7   0  14       51.33       49.63     10.07 o 
  -6   0  14        5.10       10.96      6.45 o 
  -5   0  14       22.01       16.24      7.35 o 
  -4   0  14      142.88      177.28     23.40 o 
  -3   0  14       59.49       46.06      9.71 o 
  -2   0  14      194.77      190.98     17.60 o 
  -1   0  14      270.94      251.95     17.31 o 
   0   0  14       28.13       32.87     14.48 o 
   1   0  14        7.31        9.57      5.85 o 
   2   0  14      128.77      112.44     21.18 o 
   3   0  14      255.93      203.82     28.11 o 
   4   0  14        0.01       -0.80      9.63 o 
   5   0  14      264.98      300.07     30.63 o 
 -13   1  14        0.89       17.61     13.00 o 
 -12   1  14       37.40       31.29      8.71 o 
 -11   1  14       15.80       16.78     14.27 o 
 -10   1  14        0.59        3.92      6.30 o 
  -9   1  14       41.76       20.91      8.39 o 
  -8   1  14       23.81       32.08      5.50 o 
  -7   1  14        0.41       -1.59      3.81 o 
  -6   1  14        1.08        2.40      3.92 o 
  -5   1  14       49.08       42.64      6.78 o 
  -4   1  14        3.08        5.42      3.92 o 
  -3   1  14        6.88        5.34      4.18 o 
  -2   1  14      205.43      205.20     12.36 o 
  -1   1  14      100.57      117.54     10.25 o 
   0   1  14       18.58       13.29      5.01 o 
   1   1  14        0.00        5.36      3.92 o 
   2   1  14       24.82       13.34      6.72 o 
   3   1  14        4.78        0.84      6.26 o 
   4   1  14       30.42       20.25      8.72 o 
   5   1  14        8.41        0.80      7.25 o 
 -12   2  14      101.57      107.09     12.16 o 
 -11   2  14        0.62       -4.32      6.21 o 
 -10   2  14       41.32       34.20      9.63 o 
  -9   2  14       73.22       72.31     11.92 o 
  -8   2  14        5.21        8.66      4.78 o 
  -7   2  14       18.66       23.16      4.89 o 
  -6   2  14       95.92       90.91      9.97 o 
  -5   2  14      667.64      634.10     29.22 o 
  -4   2  14       46.55       36.68      6.49 o 
  -3   2  14        8.87        8.23      4.50 o 
  -2   2  14       41.22       40.89      6.75 o 
  -1   2  14        0.21        0.25      3.84 o 
   0   2  14        1.63       -1.20      3.25 o 
   1   2  14       53.09       65.14      8.94 o 
   2   2  14        6.36        0.55      7.47 o 
   3   2  14       41.90       31.12      9.62 o 
   4   2  14        4.59       -1.21      6.64 o 
   5   2  14       24.21       14.08      8.53 o 
 -12   3  14       25.38       36.18      8.71 o 
 -11   3  14      148.37      138.66     15.83 o 
 -10   3  14        0.00       -2.75      9.78 o 
  -9   3  14        4.84       12.47      7.65 o 
  -8   3  14       54.58       53.71      9.75 o 
  -7   3  14       13.20       18.42      4.99 o 
  -6   3  14      508.05      499.55     14.96 o 
  -5   3  14      232.37      238.08     11.21 o 
  -4   3  14      682.44      667.75     22.91 o 
  -3   3  14       31.76       39.66      6.59 o 
  -2   3  14      153.49      153.30     11.28 o 
  -1   3  14        1.24        2.61      3.86 o 
   0   3  14       43.92       34.32      6.30 o 
   1   3  14        0.19        3.51      4.30 o 
   2   3  14        2.34        3.17      6.97 o 
   3   3  14       52.14       24.01     15.74 o 
   4   3  14        5.57        3.49      9.92 o 
 -12   4  14        0.07        1.07      6.76 o 
 -11   4  14       17.39        9.22      8.40 o 
 -10   4  14       28.32       29.95      9.84 o 
  -9   4  14        0.20       -0.89      6.55 o 
  -8   4  14       23.72       28.45      9.25 o 
  -7   4  14        0.14        1.33      6.00 o 
  -6   4  14      212.41      216.87     10.81 o 
  -5   4  14      102.41       95.75      8.42 o 
  -4   4  14      465.98      456.98     14.35 o 
  -3   4  14      122.28      133.72      9.42 o 
  -2   4  14       39.76       34.07      6.26 o 
  -1   4  14       36.19       23.38      4.60 o 
   0   4  14      546.74      571.95     17.44 o 
   1   4  14        7.36        8.45      4.37 o 
   2   4  14        4.48        5.62      6.37 o 
   3   4  14       19.02        9.56      7.21 o 
   4   4  14       22.43       26.92      9.82 o 
 -12   5  14        4.70        2.80     11.24 o 
 -11   5  14        2.97       17.22      8.81 o 
 -10   5  14      305.07      328.49     19.04 o 
  -9   5  14       15.88       15.13     14.37 o 
  -8   5  14       22.02       16.51      7.80 o 
  -7   5  14       20.78       17.78      7.78 o 
  -6   5  14        9.73        2.59      4.53 o 
  -5   5  14       20.48       27.30      5.25 o 
  -4   5  14        0.05        1.69      4.56 o 
  -3   5  14        2.60        3.50      3.69 o 
  -2   5  14        4.31       -0.58      3.53 o 
  -1   5  14        3.16        8.55      4.16 o 
   0   5  14       24.62       18.10      4.82 o 
   1   5  14       61.33       53.08      8.52 o 
   2   5  14       11.34       12.98      7.50 o 
   3   5  14       34.04       33.50     17.88 o 
   4   5  14       10.35        1.94      9.43 o 
 -12   6  14      251.01      256.75     22.60 o 
 -11   6  14      195.56      238.67     18.36 o 
 -10   6  14      126.47      132.95     22.64 o 
  -9   6  14        0.28        7.67      9.54 o 
  -8   6  14       53.32       60.80     16.66 o 
  -7   6  14        8.01       19.23     16.24 o 
  -6   6  14        5.99       11.10      6.78 o 
  -5   6  14      318.47      312.96     12.37 o 
  -4   6  14       30.27       33.46      5.67 o 
  -3   6  14        5.49        3.80      3.84 o 
  -2   6  14        1.88        4.48      3.80 o 
  -1   6  14       32.28       24.47      4.64 o 
   0   6  14        7.37        7.53      3.87 o 
   1   6  14        0.11       -4.52      4.52 o 
   2   6  14       21.60       18.08      7.10 o 
   3   6  14       16.20       37.04     22.75 o 
   4   6  14       43.06       29.57      9.09 o 
 -12   7  14        4.82       13.20     14.51 o 
 -11   7  14      172.90      180.77     17.36 o 
 -10   7  14       18.52       58.14     10.45 o 
  -9   7  14        8.98       16.84      7.41 o 
  -8   7  14       11.88       -0.39      8.12 o 
  -7   7  14       28.29       27.31     10.56 o 
  -6   7  14      103.36      103.26     12.84 o 
  -5   7  14       14.02       21.57      6.05 o 
  -4   7  14       27.32       32.58      5.70 o 
  -3   7  14        9.46       10.11      4.33 o 
  -2   7  14       18.52       20.10      5.25 o 
  -1   7  14        6.25        6.10      3.61 o 
   0   7  14        3.90        5.58      4.79 o 
   1   7  14        7.81        5.57      5.48 o 
   2   7  14        0.17       -2.95      5.65 o 
   3   7  14       22.03       25.70      7.90 o 
   4   7  14       28.00       36.08      9.43 o 
 -11   8  14        8.88       10.71      8.57 o 
 -10   8  14       18.62       17.69      8.89 o 
  -9   8  14       73.59       76.14     20.87 o 
  -8   8  14       41.08       71.21     18.18 o 
  -7   8  14      120.44      152.37     24.27 o 
  -6   8  14        5.85       17.65      7.93 o 
  -5   8  14        1.68       -3.34      4.06 o 
  -4   8  14       19.11        4.83      4.82 o 
  -3   8  14        0.11        5.43      4.01 o 
  -2   8  14       39.85       41.03      6.31 o 
  -1   8  14       35.03       35.53      5.73 o 
   0   8  14        2.57        0.43      4.54 o 
   1   8  14       43.79       39.03      7.43 o 
   2   8  14       13.45        5.38      5.89 o 
   3   8  14        4.78       17.41     10.35 o 
 -11   9  14       31.95       34.76     10.03 o 
 -10   9  14       45.09       57.97     11.28 o 
  -9   9  14        0.06       -6.52      6.52 o 
  -8   9  14        0.98        5.40      6.33 o 
  -7   9  14       22.90       19.37      7.52 o 
  -6   9  14       27.65       15.27      7.41 o 
  -5   9  14        0.37       -1.20      6.85 o 
  -4   9  14       60.87       71.18      9.10 o 
  -3   9  14       21.95       31.38      7.20 o 
  -2   9  14      123.45      124.48     10.01 o 
  -1   9  14       44.55       48.83      9.06 o 
   0   9  14       99.51      113.23     18.83 o 
   1   9  14        0.15       -0.44      4.40 o 
   2   9  14        1.64       -2.36      6.12 o 
   3   9  14       27.87       41.15     10.83 o 
 -11  10  14      122.35      138.75     18.81 o 
 -10  10  14       20.15       24.72      9.00 o 
  -9  10  14        7.50       11.23      7.56 o 
  -8  10  14       18.74       19.21      9.78 o 
  -7  10  14       13.76       14.88      7.79 o 
  -6  10  14      100.97      100.79     12.57 o 
  -5  10  14        2.41       14.19     21.11 o 
  -4  10  14       76.61       64.09      8.91 o 
  -3  10  14      150.13      146.32     12.05 o 
  -2  10  14       56.94       63.11      7.68 o 
  -1  10  14       33.28       33.21      6.93 o 
   0  10  14      298.17      377.75     16.17 o 
   1  10  14      551.71      599.11     20.15 o 
   2  10  14      119.55      127.55     31.34 o 
   3  10  14       60.20       68.51     11.22 o 
 -10  11  14       33.78       60.71     11.68 o 
  -9  11  14        1.18        2.39      7.35 o 
  -8  11  14        2.73        4.05      7.12 o 
  -7  11  14        3.96        7.00      7.29 o 
  -6  11  14        0.12        4.27      6.58 o 
  -5  11  14       59.00       71.68     11.26 o 
  -4  11  14        5.33        5.81      4.94 o 
  -3  11  14        0.54        1.40      4.99 o 
  -2  11  14       29.09       44.65      7.83 o 
  -1  11  14      202.65      241.92     16.18 o 
   0  11  14       18.03       15.96      8.77 o 
   1  11  14       57.33       67.75     10.56 o 
   2  11  14       50.28       47.60     10.90 o 
  -9  12  14       10.31       18.18      6.95 o 
  -8  12  14        0.57        2.49      5.97 o 
  -7  12  14       10.10        9.08      6.29 o 
  -6  12  14      137.29      153.06     15.70 o 
  -5  12  14       26.60       27.01      8.53 o 
  -4  12  14       30.47       26.42      8.80 o 
  -3  12  14        0.07        4.55      5.16 o 
  -2  12  14      155.22      160.16     12.95 o 
  -1  12  14        0.03       -3.17      9.45 o 
   0  12  14      285.62      320.61     23.15 o 
   1  12  14      186.02      221.13     14.67 o 
   2  12  14       33.70       46.77     11.94 o 
  -9  13  14        6.05        9.50      6.64 o 
  -8  13  14        5.07       11.50      6.67 o 
  -7  13  14        5.37        3.07      5.85 o 
  -6  13  14       26.77       36.67      7.90 o 
  -5  13  14        5.70       11.47      7.06 o 
  -4  13  14      121.02       99.82     12.77 o 
  -3  13  14        7.31       10.72      5.95 o 
  -2  13  14       29.81       27.04      8.05 o 
  -1  13  14       30.40       16.99     11.15 o 
   0  13  14      129.65      146.03     14.75 o 
   1  13  14       37.42       50.60      8.33 o 
  -8  14  14        2.03        5.50      7.32 o 
  -7  14  14       19.87       12.01      6.48 o 
  -6  14  14       23.25       18.15      7.15 o 
  -5  14  14        2.49        8.98      6.24 o 
  -4  14  14       16.50        6.82      5.71 o 
  -3  14  14       11.11        8.31      6.07 o 
  -2  14  14        4.08       -0.65      5.94 o 
  -1  14  14       33.66       12.44      7.25 o 
   0  14  14        8.24       12.42      7.37 o 
  -7  15  14        8.07       19.84      8.53 o 
  -6  15  14       60.20       50.00     11.33 o 
  -5  15  14      139.77      165.77     13.53 o 
  -4  15  14      271.08      303.14     13.51 o 
  -3  15  14        0.00       -0.40      5.25 o 
  -2  15  14       20.40       27.50     10.88 o 
  -1  15  14       28.79       30.88      8.40 o 
 -12   1  15       14.82       16.41      7.92 o 
 -11   1  15        2.27        9.75      7.24 o 
 -10   1  15       11.77       23.98     12.87 o 
  -9   1  15        5.91        1.64      5.39 o 
  -8   1  15      249.12      277.31     14.63 o 
  -7   1  15        8.35        7.76      4.72 o 
  -6   1  15      112.84      108.08     10.00 o 
  -5   1  15       33.14       20.09      5.47 o 
  -4   1  15        1.18        3.74      4.14 o 
  -3   1  15        6.22        4.51      4.06 o 
  -2   1  15        2.08       -2.38      4.05 o 
  -1   1  15        0.41        0.61      4.17 o 
   0   1  15      110.06      112.77     11.98 o 
   1   1  15      212.57      186.53     25.67 o 
   2   1  15       56.65       44.07     10.98 o 
   3   1  15       67.71       45.40     11.25 o 
 -12   2  15        9.34       14.18      7.74 o 
 -11   2  15       24.76       32.98      9.61 o 
 -10   2  15       19.86       24.38     13.17 o 
  -9   2  15      131.83      147.03     12.50 o 
  -8   2  15        1.11        0.86      5.07 o 
  -7   2  15      241.92      242.91     12.96 o 
  -6   2  15       74.89       68.23      9.75 o 
  -5   2  15        1.15        1.82      4.02 o 
  -4   2  15       12.07       -0.56      4.20 o 
  -3   2  15       12.16       13.26      5.22 o 
  -2   2  15      103.55       96.69      9.80 o 
  -1   2  15        4.36        0.39      4.12 o 
   0   2  15       13.10       19.38      6.30 o 
   1   2  15        2.33        7.31      6.78 o 
   2   2  15       11.48        6.92      7.11 o 
   3   2  15      108.72      111.95     15.86 o 
 -12   3  15        8.28        6.23      6.98 o 
 -11   3  15       60.82       55.56     11.44 o 
 -10   3  15       45.66       47.11     10.78 o 
  -9   3  15       49.76       50.80     11.05 o 
  -8   3  15        0.70        0.14      4.83 o 
  -7   3  15       59.74       48.83      8.22 o 
  -6   3  15        1.36        5.54      4.20 o 
  -5   3  15       38.48       24.48      6.02 o 
  -4   3  15       52.24       46.66      7.42 o 
  -3   3  15       29.80       31.17      6.46 o 
  -2   3  15       93.80       93.17     12.65 o 
  -1   3  15       47.88       49.63      7.42 o 
   0   3  15      545.83      527.49     22.58 o 
   1   3  15        0.00        4.33      6.24 o 
   2   3  15       10.99        4.03      6.36 o 
   3   3  15        0.34        7.24      7.67 o 
 -12   4  15       18.65       11.61      7.54 o 
 -11   4  15      194.35      222.00     18.54 o 
 -10   4  15       12.21        3.06      8.05 o 
  -9   4  15       71.56      108.53     17.23 o 
  -8   4  15       43.25       45.16      8.20 o 
  -7   4  15        9.09       17.34      6.93 o 
  -6   4  15      217.91      214.08     11.73 o 
  -5   4  15      307.08      312.57     13.43 o 
  -4   4  15        1.02       -0.62      3.74 o 
  -3   4  15       22.64       24.73      6.10 o 
  -2   4  15       15.87       11.84      4.75 o 
  -1   4  15       77.28       77.23      8.92 o 
   0   4  15       84.23       61.76     14.56 o 
   1   4  15       39.44       28.93      8.77 o 
   2   4  15        0.72        5.56      6.58 o 
   3   4  15        6.96       -0.98      6.74 o 
 -11   5  15       36.95       30.21      8.86 o 
 -10   5  15       45.93       42.01     12.06 o 
  -9   5  15       80.39       91.75     13.19 o 
  -8   5  15        3.80       14.31      8.65 o 
  -7   5  15       15.48       19.17      6.50 o 
  -6   5  15        1.19        0.69      4.39 o 
  -5   5  15       11.94       20.03      5.47 o 
  -4   5  15       31.63       27.55      7.56 o 
  -3   5  15       11.45       11.22      4.64 o 
  -2   5  15       29.46       26.41      5.67 o 
  -1   5  15       20.07       22.85      6.98 o 
   0   5  15       13.97       24.00      6.97 o 
   1   5  15        7.07        1.73      6.54 o 
   2   5  15       16.85       18.79      8.42 o 
   3   5  15       65.09       67.89     13.23 o 
 -11   6  15      186.20      231.40     18.64 o 
 -10   6  15       24.41       41.88      9.91 o 
  -9   6  15       78.91       66.48     11.91 o 
  -8   6  15       34.24       42.26     10.12 o 
  -7   6  15        8.90        7.95      5.78 o 
  -6   6  15       11.22        0.81      5.27 o 
  -5   6  15        0.26       -2.56      3.69 o 
  -4   6  15       36.58       38.03      6.55 o 
  -3   6  15       14.87       19.37      5.15 o 
  -2   6  15      134.70      129.31     10.16 o 
  -1   6  15      213.50      227.32     13.67 o 
   0   6  15       32.56       35.32      9.36 o 
   1   6  15      160.39      147.62     32.40 o 
   2   6  15       25.60        5.61      7.21 o 
   3   6  15       36.33       41.95     11.04 o 
 -11   7  15      169.68      210.40     18.13 o 
 -10   7  15       12.89       29.82      9.77 o 
  -9   7  15        0.39       -0.48      6.21 o 
  -8   7  15        7.30       26.59     10.94 o 
  -7   7  15        0.04        5.94      7.39 o 
  -6   7  15       10.85        9.32      5.74 o 
  -5   7  15        9.13       13.13      6.48 o 
  -4   7  15       10.17       11.01      4.73 o 
  -3   7  15        5.82        9.60      4.56 o 
  -2   7  15       22.42       16.48      5.39 o 
  -1   7  15        0.66        0.51      4.51 o 
   0   7  15        8.98       12.61      5.70 o 
   1   7  15      177.67      196.55     26.20 o 
   2   7  15       24.75       17.62      9.77 o 
 -10   8  15       40.13       55.35     11.45 o 
  -9   8  15       25.82       14.80      9.24 o 
  -8   8  15        8.82       18.46      9.70 o 
  -7   8  15        1.06       -4.54      6.15 o 
  -6   8  15       13.61       22.21      6.41 o 
  -5   8  15       41.65       46.02     10.02 o 
  -4   8  15       57.15       61.87      8.92 o 
  -3   8  15       33.95       33.56      6.24 o 
  -2   8  15      221.49      249.02     13.10 o 
  -1   8  15       17.54       16.03      5.90 o 
   0   8  15       67.15       72.32      9.36 o 
   1   8  15       15.68       20.57      7.89 o 
   2   8  15       23.87       23.75      8.10 o 
 -10   9  15        6.17       12.28      8.00 o 
  -9   9  15        7.33        2.09      8.80 o 
  -8   9  15        6.70       15.14      9.97 o 
  -7   9  15        5.30        6.68     11.76 o 
  -6   9  15        1.46        6.62      5.57 o 
  -5   9  15       41.16       43.32      8.12 o 
  -4   9  15       18.09       23.60      6.86 o 
  -3   9  15       11.95       11.54      5.62 o 
  -2   9  15        0.42        3.48      4.61 o 
  -1   9  15      342.29      400.70     16.78 o 
   0   9  15       18.55        6.49      5.37 o 
   1   9  15       20.52       23.65      7.64 o 
   2   9  15       43.52       40.70      9.61 o 
 -10  10  15       17.36       17.80     11.18 o 
  -9  10  15       36.73       35.02      9.56 o 
  -8  10  15        2.08        4.09      6.86 o 
  -7  10  15        0.12       13.33      7.81 o 
  -6  10  15        0.60       -0.25      6.06 o 
  -5  10  15       19.01       18.15      6.33 o 
  -4  10  15      156.54      197.36     14.05 o 
  -3  10  15        2.59       18.27     13.17 o 
  -2  10  15       51.84       31.30     14.72 o 
  -1  10  15       25.11       22.64      6.97 o 
   0  10  15        3.57        6.19      5.43 o 
   1  10  15        2.85        0.85      5.39 o 
  -9  11  15        1.63        9.06      7.62 o 
  -8  11  15        1.07        7.07      8.42 o 
  -7  11  15        2.98        0.92      6.67 o 
  -6  11  15        4.16        3.28      6.89 o 
  -5  11  15        0.42        7.09      5.53 o 
  -4  11  15        4.33        3.14      5.19 o 
  -3  11  15        0.14       10.52     12.43 o 
  -2  11  15      103.29       94.80     14.64 o 
  -1  11  15        0.76        7.27      7.24 o 
   0  11  15        0.45       12.74      6.68 o 
  -8  12  15       22.08       31.09      9.63 o 
  -7  12  15       17.54       18.92      8.14 o 
  -6  12  15       33.98       40.81      9.77 o 
  -5  12  15        2.61        3.43      5.75 o 
  -4  12  15       31.49       29.25      7.44 o 
  -3  12  15      139.35      147.46     13.04 o 
  -2  12  15       48.44       86.50     11.93 o 
  -1  12  15        5.95        4.55      7.44 o 
   0  12  15        0.00       14.24      6.40 o 
  -7  13  15        2.85        7.19      7.19 o 
  -6  13  15       45.87       30.95      9.08 o 
  -5  13  15        3.49        5.73      5.36 o 
  -4  13  15       28.10       32.45      7.80 o 
  -3  13  15       17.08       20.64      6.88 o 
  -2  13  15        5.34       10.80      7.38 o 
  -1  13  15        9.83       11.84      8.17 o 
  -5  14  15      107.17       92.10     10.77 o 
  -4  14  15       39.30       27.44      7.43 o 
  -3  14  15       44.05       44.08      8.41 o 
 -11   0  16        0.47       -4.49      9.65 o 
 -10   0  16       96.47       88.91     19.76 o 
  -9   0  16        0.01       -1.72     11.28 o 
  -8   0  16      103.31      134.07     16.44 o 
  -7   0  16      146.84      141.33     16.83 o 
  -6   0  16       40.50       32.59     13.41 o 
  -5   0  16       27.52       32.34      9.31 o 
  -4   0  16        2.44        2.63      6.18 o 
  -3   0  16       36.83       30.93     10.31 o 
  -2   0  16        0.32       -1.47      6.20 o 
  -1   0  16       49.32       39.54     10.43 o 
   0   0  16       29.59       35.69     13.88 o 
   1   0  16       45.30       42.62     15.94 o 
   2   0  16       48.41       36.23     15.38 o 
 -11   1  16        0.02        4.62      8.74 o 
 -10   1  16       10.84        8.97      8.40 o 
  -9   1  16       12.04       14.32      9.22 o 
  -8   1  16        1.24        3.38      4.64 o 
  -7   1  16       21.55       11.46      5.39 o 
  -6   1  16        6.55       11.57      4.93 o 
  -5   1  16       63.54       65.46      8.70 o 
  -4   1  16        3.20        2.75      4.34 o 
  -3   1  16        0.72        1.39      4.42 o 
  -2   1  16       19.32       16.81      6.24 o 
  -1   1  16        0.97       -0.19      4.97 o 
   0   1  16        0.75        1.84      6.87 o 
   1   1  16       48.06       19.62      8.55 o 
   2   1  16        4.30        5.40      7.28 o 
 -11   2  16       12.07       10.09      8.44 o 
 -10   2  16      133.10      163.98     13.90 o 
  -9   2  16        4.55        3.69      5.67 o 
  -8   2  16       27.63       32.68      8.26 o 
  -7   2  16        0.09        0.21      4.47 o 
  -6   2  16       43.00       38.39      7.09 o 
  -5   2  16       87.21       94.36     10.16 o 
  -4   2  16        3.92        4.37      4.69 o 
  -3   2  16       11.84       13.28      5.44 o 
  -2   2  16        8.43        3.94      4.44 o 
  -1   2  16        8.94        7.17      8.18 o 
   0   2  16        0.33        5.35      6.38 o 
   1   2  16        2.89       11.28      7.67 o 
   2   2  16       19.07       12.23      8.25 o 
 -11   3  16        7.49       -4.01      7.58 o 
 -10   3  16       76.10       83.25     10.61 o 
  -9   3  16       45.61       58.42     10.55 o 
  -8   3  16       87.08       76.29     19.37 o 
  -7   3  16       30.36       17.31      6.37 o 
  -6   3  16        1.14       -1.89      4.12 o 
  -5   3  16       15.19       16.82      5.80 o 
  -4   3  16        2.51       -0.62      4.50 o 
  -3   3  16       78.69       65.86     11.39 o 
  -2   3  16       17.57       16.63      5.70 o 
  -1   3  16        8.18        7.18      5.89 o 
   0   3  16       22.62       25.08      8.44 o 
   1   3  16        4.32       -6.01      6.01 o 
   2   3  16       30.48       28.85     10.06 o 
 -11   4  16       11.50       13.89      8.81 o 
 -10   4  16        8.02       33.36     21.19 o 
  -9   4  16      204.60      193.80     15.11 o 
  -8   4  16      168.25      168.40     18.12 o 
  -7   4  16       15.79       26.97      7.35 o 
  -6   4  16      109.66      106.17      9.67 o 
  -5   4  16       37.29       43.38      7.59 o 
  -4   4  16       70.26       78.26     12.04 o 
  -3   4  16      211.22      200.56     13.92 o 
  -2   4  16       32.16       38.92      7.06 o 
  -1   4  16       88.29       58.78      9.78 o 
   0   4  16       11.21       -0.35      8.09 o 
   1   4  16       26.57       22.29      8.96 o 
   2   4  16        3.33       -0.86      7.13 o 
 -10   5  16       52.08       53.04     13.98 o 
  -9   5  16       21.61       10.51      7.23 o 
  -8   5  16        0.29        5.05      5.82 o 
  -7   5  16      513.75      530.48     19.94 o 
  -6   5  16        7.84        8.91      5.95 o 
  -5   5  16       33.35       38.00      6.97 o 
  -4   5  16       36.75       31.99      6.30 o 
  -3   5  16       26.72       28.71      6.19 o 
  -2   5  16      112.71      111.61     10.79 o 
  -1   5  16      188.81      180.79     15.26 o 
   0   5  16        4.83       10.63      8.96 o 
   1   5  16       22.30       14.60      9.77 o 
 -10   6  16       21.38       46.48     12.81 o 
  -9   6  16        0.32        4.30      7.06 o 
  -8   6  16       63.60       63.64      9.85 o 
  -7   6  16       19.01       16.15      6.69 o 
  -6   6  16        6.79       13.36      6.20 o 
  -5   6  16       14.72        9.31      6.31 o 
  -4   6  16       96.40       94.89      9.24 o 
  -3   6  16       38.52       39.12      6.69 o 
  -2   6  16      113.38      112.91      9.83 o 
  -1   6  16       20.54       30.90      9.64 o 
   0   6  16        6.60        7.73      5.34 o 
   1   6  16       45.56       66.19     20.15 o 
 -10   7  16       69.72       89.24     13.67 o 
  -9   7  16        8.58       12.02      7.51 o 
  -8   7  16        4.82        7.29      5.42 o 
  -7   7  16        0.08       11.78      6.87 o 
  -6   7  16       12.31       18.09      6.54 o 
  -5   7  16       32.43       27.66      7.02 o 
  -4   7  16       50.79       41.20      7.03 o 
  -3   7  16        3.35        4.63      4.65 o 
  -2   7  16       64.04       76.04      9.71 o 
  -1   7  16      164.01      169.00     12.89 o 
   0   7  16      118.77      104.52     12.72 o 
   1   7  16       56.78       57.95     17.58 o 
  -9   8  16        6.58       10.77      7.75 o 
  -8   8  16        0.21        1.56      7.28 o 
  -7   8  16        1.96        2.99      5.64 o 
  -6   8  16       17.90       12.35      6.48 o 
  -5   8  16        0.06        5.34      5.43 o 
  -4   8  16       30.26       30.28      7.28 o 
  -3   8  16       91.78      102.92     11.39 o 
  -2   8  16      173.14      205.10     14.15 o 
  -1   8  16        7.21        5.11      5.51 o 
   0   8  16       52.71       64.44      9.21 o 
  -9   9  16       17.08       26.83      8.65 o 
  -8   9  16       25.48       42.03      9.33 o 
  -7   9  16        8.76       25.80      6.05 o 
  -6   9  16        1.32        8.65      6.32 o 
  -5   9  16       49.46       58.81      9.25 o 
  -4   9  16       13.01       24.06      6.99 o 
  -3   9  16       31.05       38.67      8.02 o 
  -2   9  16       64.25       57.31      9.00 o 
  -1   9  16       24.58       21.47      6.66 o 
   0   9  16        5.03        6.64      6.03 o 
  -8  10  16        0.69       10.17      7.48 o 
  -7  10  16       55.66       56.94      8.80 o 
  -6  10  16       10.68        7.58      6.69 o 
  -5  10  16        7.81        0.68      5.82 o 
  -4  10  16       86.94      100.08     17.68 o 
  -3  10  16      195.77      227.16     20.19 o 
  -2  10  16        9.52       16.64      7.06 o 
  -1  10  16        0.71        9.49      5.59 o 
  -7  11  16        3.06        1.25      5.21 o 
  -6  11  16       62.55       53.85      8.38 o 
  -5  11  16       14.20       17.38      6.42 o 
  -4  11  16      141.47      173.62     16.04 o 
  -3  11  16        0.14        1.56      5.19 o 
  -2  11  16      222.88      248.36     23.17 o 
  -5  12  16        0.10        7.02      5.97 o 
  -4  12  16        2.27        5.82      6.01 o 
 -10   1  17        1.28       22.32     18.27 o 
  -9   1  17      104.42      117.98     13.44 o 
  -8   1  17      106.82       90.69     11.96 o 
  -7   1  17        3.26        5.07      5.79 o 
  -6   1  17       58.47       65.33      8.91 o 
  -5   1  17       12.65        8.14      5.39 o 
  -4   1  17       51.21       43.25      7.83 o 
  -3   1  17       16.45       13.28      6.06 o 
  -2   1  17       24.83       22.04      6.35 o 
  -1   1  17        4.38        2.64      7.43 o 
   0   1  17       12.33        6.37      7.68 o 
 -10   2  17       90.24      130.82     26.84 o 
  -9   2  17        0.97        4.32      5.73 o 
  -8   2  17      158.92      163.73     15.73 o 
  -7   2  17       25.54       26.25      6.53 o 
  -6   2  17        4.84        9.18      5.23 o 
  -5   2  17        0.07        2.93      4.75 o 
  -4   2  17       43.39       38.04      7.60 o 
  -3   2  17        1.22        4.01      4.65 o 
  -2   2  17       18.19       10.18      7.67 o 
  -1   2  17        0.08        3.46      6.19 o 
   0   2  17        2.23       -5.11      5.87 o 
  -9   3  17       86.98       74.00     11.34 o 
  -8   3  17       44.30       47.95      8.54 o 
  -7   3  17        1.22       -0.50      5.62 o 
  -6   3  17       21.60       15.63      5.89 o 
  -5   3  17        9.64       10.91      5.53 o 
  -4   3  17       44.03       31.00      7.01 o 
  -3   3  17        5.89       15.45      7.00 o 
  -2   3  17      100.01      104.36     10.70 o 
  -1   3  17        0.71        6.05      6.05 o 
   0   3  17        1.79        6.44      7.47 o 
  -9   4  17       30.96       36.64      8.44 o 
  -8   4  17       93.46       83.68     11.26 o 
  -7   4  17      108.69      124.50     12.30 o 
  -6   4  17        4.89       12.96      6.09 o 
  -5   4  17        6.06        3.11      5.08 o 
  -4   4  17        1.03       -0.66      4.65 o 
  -3   4  17        0.37        5.06      4.90 o 
  -2   4  17       85.30       90.98     13.49 o 
  -1   4  17        0.32        7.98      5.94 o 
   0   4  17       19.36       15.13      8.75 o 
  -9   5  17        0.18        9.51      7.16 o 
  -8   5  17       41.94       28.47      8.60 o 
  -7   5  17       64.11       68.94     12.09 o 
  -6   5  17        0.05       -3.75      4.84 o 
  -5   5  17        9.75       13.46      5.49 o 
  -4   5  17       14.38       16.32      8.09 o 
  -3   5  17       47.92       37.58      7.92 o 
  -2   5  17        0.70        7.98      6.23 o 
  -1   5  17       11.77       10.58      6.81 o 
  -8   6  17       14.21       15.53      6.70 o 
  -7   6  17       44.49       35.04      8.46 o 
  -6   6  17        2.99       10.03      6.20 o 
  -5   6  17        1.88        3.81      5.64 o 
  -4   6  17        2.07        9.49      6.02 o 
  -3   6  17       37.62       41.79     12.89 o 
  -2   6  17       26.96       25.01      7.22 o 
  -1   6  17       49.69       62.08      9.02 o 
  -8   7  17        0.38        0.26      6.89 o 
  -7   7  17        6.94        6.94      6.09 o 
  -6   7  17       33.49       22.84      8.06 o 
  -5   7  17        0.11        9.52      5.93 o 
  -4   7  17       41.20       49.22      8.99 o 
  -3   7  17       16.89       33.74     12.24 o 
  -2   7  17        2.30       11.88      9.58 o 
  -7   8  17        1.44        9.02      9.11 o 
  -6   8  17       18.38       23.38      7.26 o 
  -5   8  17        0.14        0.68      5.14 o 
  -4   8  17       37.67       46.19      8.40 o 
  -3   8  17       56.56       77.79     10.57 o 
  -2   8  17        0.14        6.45      6.47 o 
  -6   9  17        5.27       14.23      8.36 o 
  -5   9  17       64.80       75.33     10.29 o 
  -4   9  17       56.15       66.38      9.87 o 
  -8   0  18       36.26       28.42      9.84 o 
  -7   0  18       17.74       12.10      8.42 o 
  -6   0  18       70.31       69.77     21.30 o 
  -5   0  18       28.26       32.98     10.65 o 
  -4   0  18      327.40      383.44     24.15 o 
  -3   0  18        0.02        0.38     11.37 o 
  -8   1  18        8.18       17.32     11.66 o 
  -7   1  18       10.20        7.84      5.75 o 
  -6   1  18       11.00        7.27      5.14 o 
  -5   1  18        9.14       12.73      5.95 o 
  -4   1  18        0.52        1.90      5.32 o 
  -3   1  18        6.08        7.56      5.70 o 
  -7   2  18        0.00        4.58      6.33 o 
  -6   2  18       26.05       22.67      6.93 o 
  -5   2  18       34.06       30.77      7.07 o 
  -4   2  18        0.23        7.62      5.50 o 
  -3   2  18        0.16        3.72      5.31 o 
  -7   3  18       22.62        3.17      6.33 o 
  -6   3  18        0.23        4.05      5.02 o 
  -5   3  18      102.24       98.82     10.82 o 
  -4   3  18       18.42       32.15      7.35 o 
  -3   3  18       25.13       28.78      6.88 o 
  -7   4  18        8.17        9.73      9.88 o 
  -6   4  18       13.95        8.80      6.94 o 
  -5   4  18        1.50        3.02      5.36 o 
  -4   4  18        2.17        1.47      5.29 o 
  -6   5  18        0.29        6.79      9.87 o 
  -5   5  18        5.32       10.10      6.80 o 
                                                 
